# Supplementary material for: 3-Ethyl­sulfinyl-2-(4-iodo­phen­yl)-5-methyl-1-benzofuran
Source: Acta Crystallogr Sect E Struct Rep Online. 2010 Jul 10;66(Pt 8):o1985. doi: 10.1107/S1600536810026620 (PMC3007479; doi:10.1107/S1600536810026620)
Supplement: Supplementary file 2 [file e-66-o1985-Isup2.hkl]

# 
# h,k,l, Fc-squared, Fo-squared, sigma(Fo-squared) and status flag 
# 
data_I
_shelx_title ' 1024 IN P2(1)/N' 
_shelx_refln_list_code          4 
_shelx_F_calc_maximum      280.73 
_exptl_crystal_F_000       808.00 
_reflns_d_resolution_high  0.7689 
 
loop_ 
 _symmetry_equiv_pos_as_xyz 
 'x, y, z' 
 '-x+1/2, y+1/2, -z+1/2' 
 '-x, -y, -z' 
 'x-1/2, -y-1/2, z-1/2' 
 
_cell_length_a    10.1034 
_cell_length_b    13.1942 
_cell_length_c    11.9933 
_cell_angle_alpha  90.000 
_cell_angle_beta   92.634 
_cell_angle_gamma  90.000 
 
_shelx_F_squared_multiplier     1.000 
 
loop_ 
 _refln_index_h 
 _refln_index_k 
 _refln_index_l 
 _refln_F_squared_calc 
 _refln_F_squared_meas 
 _refln_F_squared_sigma 
 _refln_observed_status 
   2   0   0    53275.87    45170.09   1339.84 o 
   4   0   0     3194.40     2551.08     53.57 o 
   6   0   0    17258.13    18158.87    354.72 o 
   8   0   0     3344.74     3240.90     79.75 o 
  10   0   0      396.76      405.13     20.49 o 
  12   0   0      530.08      564.46     36.83 o 
   1   1   0    14906.22    13724.87    217.84 o 
   2   1   0    32273.85    29087.62    545.27 o 
   3   1   0    78808.87    63716.38   2587.93 o 
   4   1   0     1648.42     1816.44     27.26 o 
   5   1   0     9169.19     9167.72    117.46 o 
   6   1   0       62.71       92.68      4.38 o 
   7   1   0       71.32       65.38      3.54 o 
   8   1   0      242.44      234.63      8.58 o 
   9   1   0     1394.83     1402.44     29.97 o 
  10   1   0      348.44      336.62     13.06 o 
  11   1   0      238.19      244.17     12.47 o 
  12   1   0        4.76        6.05      6.85 o 
  13   1   0       61.05       65.60     11.12 o 
   0   2   0     1728.56     2147.41     38.41 o 
   1   2   0      616.00      788.66     11.35 o 
   2   2   0     8126.84     8788.95    208.32 o 
   3   2   0      701.28      855.17     15.12 o 
   4   2   0        5.27       56.24      4.26 o 
   5   2   0     7403.74     7800.67    115.12 o 
   6   2   0      966.90     1117.86     17.58 o 
   7   2   0     3588.42     3706.88     58.82 o 
   8   2   0      210.45      235.75     13.56 o 
   9   2   0        3.49       20.01      5.02 o 
  10   2   0      204.54      188.12     12.47 o 
  11   2   0      112.78      122.96      8.88 o 
  12   2   0        1.07       -3.51      6.85 o 
  13   2   0      138.61      130.77     14.18 o 
   1   3   0    48875.03    43511.85    695.09 o 
   2   3   0       35.59       72.45      3.00 o 
   3   3   0    29642.67    28338.41    426.77 o 
   4   3   0      142.24       88.90      4.13 o 
   5   3   0    17648.29    18566.57    267.81 o 
   6   3   0      362.93      356.83      9.80 o 
   7   3   0     2223.19     2091.16     36.46 o 
   8   3   0     1165.78     1186.07     24.14 o 
   9   3   0       65.48       61.43      5.69 o 
  10   3   0      985.87      972.01     34.67 o 
  11   3   0      382.54      365.20     17.48 o 
  12   3   0       44.67       37.84      9.15 o 
   0   4   0    53200.60    49455.84   2643.18 o 
   1   4   0     1237.00     1423.54     18.19 o 
   2   4   0    47329.67    42638.79    756.65 o 
   3   4   0       13.13       27.96      3.20 o 
   4   4   0    25477.55    24506.07    435.30 o 
   5   4   0       11.50        5.21      2.18 o 
   6   4   0     6878.60     6988.83    105.58 o 
   7   4   0        1.38        4.14      2.85 o 
   8   4   0     3273.26     3223.30     53.84 o 
   9   4   0      241.34      237.24     11.32 o 
  10   4   0      401.93      425.14     17.77 o 
  11   4   0      150.06      135.77     11.59 o 
  12   4   0        3.15        8.91      7.70 o 
   1   5   0    15811.66    16281.19    334.62 o 
   2   5   0       97.02      166.00      4.67 o 
   3   5   0     6104.10     6086.06     73.77 o 
   4   5   0      413.44      472.44      8.97 o 
   5   5   0     3471.26     3306.73     52.98 o 
   6   5   0     1060.21     1151.14     33.27 o 
   7   5   0      263.27      236.18     10.05 o 
   8   5   0      280.53      266.01     11.89 o 
   9   5   0      351.24      357.52     14.39 o 
  10   5   0      234.64      223.74     10.57 o 
  11   5   0      414.12      400.67     18.72 o 
  12   5   0      162.65      147.11     13.82 o 
   0   6   0        1.06        8.17     11.38 o 
   1   6   0      488.45      502.98     11.71 o 
   2   6   0     2593.53     2967.26     41.95 o 
   3   6   0     1087.93     1216.06     17.92 o 
   4   6   0     2387.92     2697.43     37.80 o 
   5   6   0     1253.47     1320.31     20.65 o 
   6   6   0      351.51      327.20     10.84 o 
   7   6   0      743.49      751.33     17.79 o 
   8   6   0      167.07      158.88     11.35 o 
   9   6   0      371.86      354.59     12.92 o 
  10   6   0       82.07       79.03      7.21 o 
  11   6   0       88.16       58.25     14.06 o 
  12   6   0        4.69       -5.36      9.37 o 
   1   7   0    23694.74    24080.41    315.05 o 
   2   7   0     1823.10     1887.18     28.67 o 
   3   7   0    10499.92    11095.01    187.65 o 
   4   7   0      361.42      332.36      8.71 o 
   5   7   0     4905.07     4931.36     76.40 o 
   6   7   0      580.29      542.76     14.12 o 
   7   7   0     2219.52     2204.41     39.79 o 
   8   7   0      216.98      203.38     11.62 o 
   9   7   0      301.32      334.62     15.61 o 
  10   7   0       14.31       16.04      6.30 o 
  11   7   0      197.08      183.47     22.10 o 
   0   8   0    23791.74    24059.47    492.90 o 
   1   8   0       40.92       61.68      3.69 o 
   2   8   0    16070.10    15984.38    207.65 o 
   3   8   0       29.58       51.32      4.00 o 
   4   8   0     6578.16     6395.85     87.27 o 
   5   8   0      124.90       96.63      7.12 o 
   6   8   0     2322.60     2233.24     47.03 o 
   7   8   0       34.76       42.97      8.18 o 
   8   8   0      535.32      539.95     19.34 o 
   9   8   0        1.07       -4.77      4.77 o 
  10   8   0      386.11      440.47     22.77 o 
  11   8   0       71.30       77.26     10.46 o 
   1   9   0     3184.56     2926.20     52.91 o 
   2   9   0      255.76      282.20      9.00 o 
   3   9   0     2613.04     2632.63     42.84 o 
   4   9   0      985.36     1040.07     19.30 o 
   5   9   0      552.87      464.62     15.97 o 
   6   9   0      116.21      131.22      9.07 o 
   7   9   0      178.96      157.36     11.36 o 
   8   9   0       47.09       50.47      7.31 o 
   9   9   0      203.07      211.09     13.67 o 
  10   9   0       79.02       66.66      9.91 o 
  11   9   0        4.94       -2.99      6.10 o 
   0  10   0     1003.05      984.35     30.32 o 
   1  10   0      110.81       91.24      6.04 o 
   2  10   0     1331.93     1323.54     31.41 o 
   3  10   0      531.04      496.25     11.90 o 
   4  10   0      127.88      128.32      6.34 o 
   5  10   0      456.75      454.81     15.98 o 
   6  10   0       35.99       40.45      6.71 o 
   7  10   0      506.85      526.59     19.01 o 
   8  10   0      350.79      308.20     16.21 o 
   9  10   0      271.04      276.52     16.80 o 
  10  10   0       47.56       50.09      9.81 o 
   1  11   0     5652.03     5576.72     88.79 o 
   2  11   0       33.28       46.14      5.08 o 
   3  11   0     4248.13     4272.40     70.71 o 
   4  11   0      385.29      406.92     13.65 o 
   5  11   0     1930.19     1983.98     44.10 o 
   6  11   0      553.88      506.27     18.32 o 
   7  11   0      810.75      788.88     24.67 o 
   8  11   0      135.70      132.19     11.90 o 
   9  11   0      158.09      150.56     13.16 o 
  10  11   0       73.95       79.12     11.06 o 
   0  12   0     3733.70     3764.08    184.47 o 
   1  12   0      294.64      271.73     11.07 o 
   2  12   0     4890.24     4908.11     80.41 o 
   3  12   0       11.01       11.68      4.13 o 
   4  12   0     3115.53     3030.49     66.80 o 
   5  12   0       15.92       22.99      7.30 o 
   6  12   0     1092.36     1011.18     36.75 o 
   7  12   0       69.98       52.87      7.42 o 
   8  12   0      201.05      196.90     14.91 o 
   9  12   0        6.70        5.98     10.04 o 
   1  13   0     1439.32     1487.99     31.81 o 
   2  13   0       48.87       51.56      5.66 o 
   3  13   0      559.58      557.44     16.97 o 
   4  13   0        0.59       -1.66      4.97 o 
   5  13   0      133.30      106.09     10.87 o 
   6  13   0      199.87      239.46     17.82 o 
   7  13   0       24.19       17.41     10.04 o 
   8  13   0      323.91      301.98     26.11 o 
   0  14   0       31.81       46.32     12.72 o 
   1  14   0        3.57        5.03      4.10 o 
   2  14   0      166.53      167.28      9.90 o 
   3  14   0      516.53      516.63     21.69 o 
   4  14   0      303.83      272.81     16.23 o 
   5  14   0      492.84      444.60     29.46 o 
   6  14   0      193.89      152.66     18.75 o 
   7  14   0       22.82       33.48     12.05 o 
   1  15   0     2279.95     2319.12     46.11 o 
   2  15   0      310.12      318.98     13.78 o 
   3  15   0      994.15      966.21     45.53 o 
   4  15   0      160.23      152.00     18.08 o 
   5  15   0      490.62      518.26     33.48 o 
   6  15   0      165.16      169.40     20.09 o 
   0  16   0     1286.73     1377.33     56.24 o 
   1  16   0       34.35       40.02      7.53 o 
   2  16   0     2024.08     2167.44     80.35 o 
   3  16   0        5.81       -7.37      8.03 o 
   4  16   0      794.91      836.31     44.19 o 
   1  17   0      415.77      482.92     22.01 o 
 -13   0   1       40.01       30.80     12.05 o 
 -11   0   1       63.77       41.95      8.67 o 
  -9   0   1      266.10      216.63     14.18 o 
  -7   0   1       10.33       15.76      3.04 o 
  -5   0   1      574.82      617.65     16.25 o 
  -3   0   1    10948.92    11684.45    228.42 o 
  -1   0   1      111.19      105.12      2.65 o 
   1   0   1     3721.10     4519.69    130.57 o 
   3   0   1     4745.79     5306.29    105.27 o 
   5   0   1     6895.69     7406.28    147.21 o 
   7   0   1     6067.54     6083.21    105.95 o 
   9   0   1     4155.88     4005.41     97.73 o 
  11   0   1     2340.59     2377.89     94.08 o 
  13   0   1      669.79      718.46     45.53 o 
 -13   1   1      348.69      381.89     31.14 o 
 -12   1   1       77.37       73.64     10.86 o 
 -11   1   1      299.17      316.48     15.65 o 
 -10   1   1       85.01       73.75      6.93 o 
  -9   1   1     1996.17     1990.21     38.97 o 
  -8   1   1      209.31      275.93      9.29 o 
  -7   1   1     6871.05     6956.85    128.68 o 
  -6   1   1      976.46     1145.76     21.26 o 
  -5   1   1    10699.56    11014.33    140.52 o 
  -4   1   1      612.70      724.78     12.00 o 
  -3   1   1     6535.99     6602.97     84.22 o 
  -2   1   1        5.16       18.21      1.93 o 
  -1   1   1      719.49      704.00     11.19 o 
   0   1   1     3697.73     3956.54     49.63 o 
   1   1   1     8396.21     8154.15     99.76 o 
   2   1   1      748.73      742.45     11.40 o 
   3   1   1    20055.19    19351.03    750.55 o 
   4   1   1      115.49       69.62      3.16 o 
   5   1   1    11971.04    12155.12    155.15 o 
   6   1   1     4417.79     4342.24     58.18 o 
   7   1   1     2557.22     2589.84     42.74 o 
   8   1   1     3154.02     3023.72     49.84 o 
   9   1   1     1278.86     1277.32     28.07 o 
  10   1   1     1019.82     1044.86     28.41 o 
  11   1   1      640.49      640.26     32.96 o 
  12   1   1      846.81      775.59     56.58 o 
  13   1   1       28.74       35.09      9.22 o 
 -13   2   1      117.35       87.92     12.31 o 
 -12   2   1     1217.03     1232.26     43.52 o 
 -11   2   1       24.14       25.16      5.63 o 
 -10   2   1     3809.33     3830.60    117.56 o 
  -9   2   1      627.99      672.95     31.25 o 
  -8   2   1     8286.67     8083.38    121.32 o 
  -7   2   1        6.53       10.53      3.11 o 
  -6   2   1     4332.71     4016.02     89.64 o 
  -5   2   1      828.66      945.51     14.91 o 
  -4   2   1    11328.09    11535.22    146.06 o 
  -3   2   1      113.00      136.21      2.89 o 
  -2   2   1    31729.55    28474.90    329.78 o 
  -1   2   1     8319.58     8738.54     86.46 o 
   0   2   1    24876.31    21826.03    283.88 o 
   1   2   1      110.73      156.49      2.77 o 
   2   2   1    11535.98    11444.65    139.04 o 
   3   2   1     5811.27     6639.96     97.20 o 
   4   2   1    13510.10    13381.92    193.04 o 
   5   2   1     1896.66     2004.39     33.17 o 
   6   2   1    18850.66    18986.11    274.72 o 
   7   2   1      784.54      864.00     18.21 o 
   8   2   1     4905.81     4945.83     77.63 o 
   9   2   1      121.72      117.79      8.94 o 
  10   2   1      991.69     1048.64     25.67 o 
  11   2   1        3.80        7.58      5.02 o 
  12   2   1      369.25      376.89     21.54 o 
 -12   3   1      348.68      315.98     19.34 o 
 -11   3   1     2264.51     2222.68     52.08 o 
 -10   3   1        2.74        3.21      5.38 o 
  -9   3   1     1286.44     1322.68     27.04 o 
  -8   3   1      362.38      408.02     12.23 o 
  -7   3   1     1373.73     1321.38     25.20 o 
  -6   3   1       16.16       23.72      4.65 o 
  -5   3   1     6922.14     7311.38     94.76 o 
  -4   3   1      161.48      180.94      3.75 o 
  -3   3   1     3941.53     4066.71     57.88 o 
  -2   3   1      140.14      136.97      3.29 o 
  -1   3   1     2775.49     2809.67     30.74 o 
   0   3   1      137.51      161.35      3.04 o 
   1   3   1    42611.29    37239.67    436.37 o 
   2   3   1    11345.24    12374.54    137.49 o 
   3   3   1     8947.19     9042.26    132.46 o 
   4   3   1      669.06      739.31     14.62 o 
   5   3   1     1952.93     1612.02     29.28 o 
   6   3   1      393.38      424.71     16.33 o 
   7   3   1     3163.64     3220.56     52.61 o 
   8   3   1     5390.58     5443.81     85.25 o 
   9   3   1     2244.12     2256.84     40.66 o 
  10   3   1     2055.58     2009.50     51.15 o 
  11   3   1      464.41      470.78     19.69 o 
  12   3   1      154.47      168.07     14.65 o 
 -12   4   1       96.42       78.80     11.53 o 
 -11   4   1       12.08        1.19      6.15 o 
 -10   4   1       47.61       57.75      8.15 o 
  -9   4   1      132.54      144.90     10.15 o 
  -8   4   1      132.31      150.57     12.29 o 
  -7   4   1      285.28      318.60     10.20 o 
  -6   4   1      118.17      110.94      8.16 o 
  -5   4   1       55.85      105.12      3.99 o 
  -4   4   1      102.38       49.58      4.48 o 
  -3   4   1       46.58       32.38      2.30 o 
  -2   4   1       58.72       59.04      2.41 o 
  -1   4   1       37.30       78.61      3.58 o 
   0   4   1     1598.96     1844.14     18.53 o 
   1   4   1      461.23      509.27     10.23 o 
   2   4   1       98.59       99.66      5.27 o 
   3   4   1     2867.37     3268.60     43.87 o 
   4   4   1      170.81      159.43     10.59 o 
   5   4   1     7215.36     7695.89    114.75 o 
   6   4   1       10.20       17.51      3.92 o 
   7   4   1     1999.00     1973.40     35.30 o 
   8   4   1      336.07      319.30     11.29 o 
   9   4   1     1214.04     1221.61     26.09 o 
  10   4   1        2.05       13.66     10.48 o 
  11   4   1     3432.60     3305.55    131.04 o 
  12   4   1        0.14       -3.68      5.68 o 
 -12   5   1        0.39        3.12      6.27 o 
 -11   5   1     1483.05     1505.67     46.12 o 
 -10   5   1       84.64       80.63      6.74 o 
  -9   5   1     2127.55     2054.03     38.69 o 
  -8   5   1       71.80       87.75      6.29 o 
  -7   5   1     2025.19     2000.75     35.83 o 
  -6   5   1      297.32      279.29      9.33 o 
  -5   5   1     5054.52     4938.00     65.95 o 
  -4   5   1      128.17      106.49      3.99 o 
  -3   5   1     6592.70     6267.64     76.07 o 
  -2   5   1      233.44      301.83      5.73 o 
  -1   5   1     5333.05     5531.78     79.95 o 
   0   5   1     2720.12     3080.58     35.26 o 
   1   5   1    17044.64    17866.30    275.65 o 
   2   5   1       68.38       85.14      2.76 o 
   3   5   1    13714.27    13910.34    164.61 o 
   4   5   1       40.22       44.85      4.83 o 
   5   5   1     2924.39     2888.59     47.17 o 
   6   5   1      578.41      645.99     16.24 o 
   7   5   1     2550.55     2651.74     50.02 o 
   8   5   1     3184.73     3100.72     52.80 o 
   9   5   1     2407.79     2423.99     44.26 o 
  10   5   1      696.88      642.06     22.83 o 
  11   5   1     1021.08      953.33     30.17 o 
  12   5   1      247.60      218.17     19.08 o 
 -12   6   1     1186.02     1114.86     57.58 o 
 -11   6   1       17.82       28.79     11.38 o 
 -10   6   1     1260.63     1234.00     27.71 o 
  -9   6   1       37.58       38.33      5.32 o 
  -8   6   1     5870.32     5784.06     91.16 o 
  -7   6   1       15.09       12.66      3.43 o 
  -6   6   1     7066.22     7084.44    107.66 o 
  -5   6   1      237.33      259.43      6.76 o 
  -4   6   1     3863.61     3822.52     51.92 o 
  -3   6   1      189.12      221.79      7.31 o 
  -2   6   1    10704.89    11229.55    146.71 o 
  -1   6   1      418.52      515.93     10.56 o 
   0   6   1    15321.90    15813.25    209.66 o 
   1   6   1      855.34     1021.47     17.89 o 
   2   6   1     9536.81     8993.74    136.08 o 
   3   6   1     3823.17     4126.42     53.07 o 
   4   6   1    15575.35    15526.11    197.38 o 
   5   6   1      107.75      100.26      6.42 o 
   6   6   1    10846.62    10845.88    160.73 o 
   7   6   1       38.08       32.38      4.36 o 
   8   6   1     3511.10     3472.92     58.78 o 
   9   6   1       25.04       30.80      5.28 o 
  10   6   1      920.44     1002.53     24.50 o 
  11   6   1       16.78        2.68      8.70 o 
  12   6   1       98.53      116.51     19.42 o 
 -11   7   1      972.15      953.74     32.89 o 
 -10   7   1       22.77       33.64      7.20 o 
  -9   7   1     1843.23     1787.42     47.42 o 
  -8   7   1        6.61        3.76      4.18 o 
  -7   7   1      398.75      365.00     11.96 o 
  -6   7   1      355.97      366.74     11.10 o 
  -5   7   1     2659.39     2834.66     59.09 o 
  -4   7   1       52.23       71.00      3.50 o 
  -3   7   1     6107.70     6646.59     81.43 o 
  -2   7   1       27.71       29.50      2.59 o 
  -1   7   1      311.56      274.75      6.84 o 
   0   7   1      640.98      759.40     13.96 o 
   1   7   1     2447.88     2125.78     42.44 o 
   2   7   1      222.32      275.52      8.07 o 
   3   7   1     5780.23     5626.83     74.39 o 
   4   7   1      348.78      311.80      7.32 o 
   5   7   1     5565.29     5561.06     85.37 o 
   6   7   1     2445.91     2515.41     43.54 o 
   7   7   1     2280.87     2133.98     38.91 o 
   8   7   1     1265.95     1358.27     33.92 o 
   9   7   1      266.70      272.35     14.14 o 
  10   7   1     1307.58     1367.91     42.60 o 
  11   7   1       86.21       99.10     17.41 o 
 -11   8   1      135.84      118.86     12.20 o 
 -10   8   1      368.29      390.86     30.13 o 
  -9   8   1       96.42       88.22     12.35 o 
  -8   8   1       82.60       74.85     10.94 o 
  -7   8   1      426.40      428.07     21.89 o 
  -6   8   1        3.48       -3.80      3.80 o 
  -5   8   1       10.76        8.96      3.92 o 
  -4   8   1     1796.50     1797.54     28.88 o 
  -3   8   1       67.93       63.73      3.90 o 
  -2   8   1      421.68      372.44      9.11 o 
  -1   8   1        2.25        6.68      1.94 o 
   0   8   1      133.36      177.22      7.02 o 
   1   8   1      578.82      593.34     11.80 o 
   2   8   1      362.52      377.16     12.20 o 
   3   8   1      161.98      168.18      7.91 o 
   4   8   1     1040.51     1172.97     20.50 o 
   5   8   1      710.38      831.92     23.76 o 
   6   8   1      187.49      253.80     13.44 o 
   7   8   1     2761.58     2747.06     57.12 o 
   8   8   1      147.56      139.92     10.38 o 
   9   8   1     2030.49     2024.26     47.32 o 
  10   8   1       15.25       11.57      6.58 o 
  11   8   1      877.00     1004.32     34.99 o 
 -11   9   1      306.07      361.67     19.73 o 
 -10   9   1        0.27        0.00      6.70 o 
  -9   9   1     1323.81     1279.65     34.57 o 
  -8   9   1       28.84       26.55      6.02 o 
  -7   9   1     4218.96     4251.87     82.49 o 
  -6   9   1      283.94      291.52     16.97 o 
  -5   9   1     1300.42     1282.21     30.53 o 
  -4   9   1      239.24      225.94      8.20 o 
  -3   9   1     1725.15     1654.61     27.17 o 
  -2   9   1     1216.17     1380.85     23.14 o 
  -1   9   1     7492.94     7726.84    156.20 o 
   0   9   1     1073.60     1144.21     23.12 o 
   1   9   1     2773.32     2788.54     41.07 o 
   2   9   1      318.38      360.13      9.41 o 
   3   9   1     5099.50     5032.48     80.07 o 
   4   9   1       18.93       29.72      3.31 o 
   5   9   1     7124.22     6863.46    123.45 o 
   6   9   1       13.91       23.20      5.19 o 
   7   9   1     2847.98     2784.48     58.41 o 
   8   9   1      708.38      678.85     22.68 o 
   9   9   1     1260.41     1277.39     39.50 o 
  10   9   1      681.69      685.16     27.45 o 
  11   9   1      288.23      300.33     18.59 o 
 -10  10   1     1695.91     1623.85     48.04 o 
  -9  10   1       78.55       69.77      9.47 o 
  -8  10   1     1081.42     1045.19     29.59 o 
  -7  10   1        0.61        6.21      4.69 o 
  -6  10   1     2541.90     2550.97     53.66 o 
  -5  10   1     1015.76     1018.64     26.58 o 
  -4  10   1     3272.71     3316.02     83.89 o 
  -3  10   1        1.12        3.26      2.44 o 
  -2  10   1     1261.53     1253.18     27.89 o 
  -1  10   1      206.73      180.00     12.34 o 
   0  10   1     5766.84     5746.71    119.65 o 
   1  10   1      433.87      437.41     13.98 o 
   2  10   1     9162.73     8844.65    119.03 o 
   3  10   1       70.37       72.99      4.65 o 
   4  10   1     3362.55     3035.20    109.38 o 
   5  10   1       44.81       42.31      5.85 o 
   6  10   1     3557.55     3474.30     69.34 o 
   7  10   1       10.49       17.07      5.36 o 
   8  10   1     2863.47     2777.89     60.15 o 
   9  10   1      138.44      165.77     13.96 o 
  10  10   1      430.62      463.53     23.77 o 
 -10  11   1       72.99       76.87     10.65 o 
  -9  11   1      326.58      359.36     19.87 o 
  -8  11   1      220.31      216.12     14.32 o 
  -7  11   1      208.59      202.83     12.21 o 
  -6  11   1       14.83       10.86      4.78 o 
  -5  11   1       96.21       98.72      8.39 o 
  -4  11   1       11.24       14.66      5.03 o 
  -3  11   1     1268.26     1266.06     45.58 o 
  -2  11   1       40.39       34.29      4.73 o 
  -1  11   1     1126.31     1146.40     42.91 o 
   0  11   1       32.16       26.71      4.17 o 
   1  11   1      122.85      106.63      6.94 o 
   2  11   1      250.50      236.03     13.24 o 
   3  11   1     1325.27     1249.18     33.65 o 
   4  11   1      362.23      384.07     13.39 o 
   5  11   1     1652.01     1601.08     45.16 o 
   6  11   1      495.93      516.96     20.37 o 
   7  11   1       89.52      100.58      9.07 o 
   8  11   1      295.90      346.51     16.71 o 
   9  11   1       94.43      108.37     11.84 o 
  -9  12   1      105.56       99.15     11.53 o 
  -8  12   1       10.92       -1.84      6.38 o 
  -7  12   1       75.09       89.59      8.97 o 
  -6  12   1       42.09       26.11     12.39 o 
  -5  12   1       53.31       42.02      8.30 o 
  -4  12   1      181.31      154.47     12.67 o 
  -3  12   1       77.84       95.01      6.94 o 
  -2  12   1      728.34      720.07     19.08 o 
  -1  12   1      106.79      118.80      7.91 o 
   0  12   1      108.58      105.62      7.38 o 
   1  12   1        1.44        3.60      6.28 o 
   2  12   1      105.16      117.41      7.46 o 
   3  12   1        7.26        4.79      3.51 o 
   4  12   1     1113.67     1060.12     44.39 o 
   5  12   1      155.90      162.48     14.31 o 
   6  12   1      336.98      337.24     20.05 o 
   7  12   1      826.04      853.32     26.82 o 
   8  12   1       97.54       79.27     10.38 o 
   9  12   1      903.56      980.01     35.25 o 
  -8  13   1        2.24       -8.03      8.03 o 
  -7  13   1      506.22      476.07     30.80 o 
  -6  13   1       47.65       53.82      9.91 o 
  -5  13   1      639.79      621.41     32.81 o 
  -4  13   1       15.63       20.31      6.12 o 
  -3  13   1      741.82      728.27     20.16 o 
  -2  13   1       29.31       38.97      5.43 o 
  -1  13   1     1789.95     1793.65     36.49 o 
   0  13   1      143.01      151.00      9.02 o 
   1  13   1     2264.05     2220.35     42.84 o 
   2  13   1       42.90       39.48      5.41 o 
   3  13   1     2053.75     1994.05     49.54 o 
   4  13   1      226.83      242.25     14.94 o 
   5  13   1     1342.36     1297.35     40.49 o 
   6  13   1      138.68      140.26     13.87 o 
   7  13   1     1646.28     1536.69     63.61 o 
   8  13   1       64.96       89.05     15.40 o 
  -7  14   1       26.05       31.47     11.38 o 
  -6  14   1      832.50      816.22     42.18 o 
  -5  14   1       10.08       15.40      8.70 o 
  -4  14   1      343.78      367.49     18.68 o 
  -3  14   1        6.66       11.50      6.13 o 
  -2  14   1      644.00      631.83     19.03 o 
  -1  14   1        0.49        1.15      5.90 o 
   0  14   1      911.88      908.58     39.91 o 
   1  14   1        0.26       -2.22      3.89 o 
   2  14   1     1559.32     1573.48     34.14 o 
   3  14   1       29.85       33.89      7.64 o 
   4  14   1     2181.98     2151.58     66.71 o 
   5  14   1       34.29       34.15     11.38 o 
   6  14   1      517.79      484.78     32.14 o 
   7  14   1       33.80       29.46     12.05 o 
  -6  15   1       40.03       26.78     10.71 o 
  -5  15   1      129.53      109.81     17.41 o 
  -4  15   1       63.00       52.90     12.05 o 
  -3  15   1       44.46       33.48     10.71 o 
  -2  15   1        9.64        4.78      4.72 o 
  -1  15   1       38.50       30.45      5.88 o 
   0  15   1       29.45       39.08      5.92 o 
   1  15   1       50.78       47.82      6.62 o 
   2  15   1       20.64       25.16      5.78 o 
   3  15   1       47.19       46.87     12.05 o 
   4  15   1      102.03      112.49     16.07 o 
   5  15   1      149.98      169.40     20.09 o 
   6  15   1      193.58      147.98     19.42 o 
  -4  16   1      106.34       92.40     16.74 o 
  -3  16   1        0.09        6.03      8.03 o 
  -2  16   1       26.20       12.72     10.04 o 
  -1  16   1        0.51       -0.70      5.43 o 
   0  16   1      158.19      165.36     20.42 o 
   1  16   1        0.16       -2.84      4.95 o 
   2  16   1      354.36      343.50     26.78 o 
   3  16   1       17.55       15.40     10.04 o 
   4  16   1       99.42       93.07     16.07 o 
  -1  17   1      461.09      509.42     22.71 o 
   0  17   1        1.18        1.79      5.90 o 
   1  17   1      159.63      147.87     12.54 o 
 -12   0   2     1536.83     1543.39     68.30 o 
 -10   0   2     6046.44     6260.13    147.14 o 
  -8   0   2    13690.72    13957.77    235.19 o 
  -6   0   2    14825.79    14399.82    281.98 o 
  -4   0   2    33023.24    30522.64    756.96 o 
  -2   0   2    30887.48    25727.93    381.06 o 
   0   0   2      382.95      443.93     14.73 o 
   2   0   2    10346.48    10400.58    242.72 o 
   4   0   2      471.16      614.46     15.92 o 
   6   0   2     1561.54     1406.03     28.17 o 
   8   0   2     4591.68     4358.12    103.69 o 
  10   0   2     1377.43     1417.68     55.58 o 
  12   0   2      892.50      966.88     52.23 o 
 -13   1   2      262.69      281.89     30.47 o 
 -12   1   2      277.16      250.42     17.28 o 
 -11   1   2     1794.04     1916.14     70.07 o 
 -10   1   2       45.12       38.69      5.94 o 
  -9   1   2     2570.61     2571.09     47.48 o 
  -8   1   2       25.13       14.27      4.21 o 
  -7   1   2     9089.70     9316.48    120.68 o 
  -6   1   2       20.11       14.45      1.98 o 
  -5   1   2    12492.65    12015.06    173.85 o 
  -4   1   2       45.59       46.44      2.68 o 
  -3   1   2    10692.50    10114.25    115.91 o 
  -2   1   2     4586.74     4849.59     56.50 o 
  -1   1   2     7789.61     8097.56     78.80 o 
   0   1   2     8992.46     9863.43    144.40 o 
   1   1   2      561.21      536.21     11.53 o 
   2   1   2     4462.17     4659.15     55.87 o 
   3   1   2     1000.80     1034.80     15.25 o 
   4   1   2     3508.42     3364.03     54.03 o 
   5   1   2     2001.69     2128.75     31.89 o 
   6   1   2     1356.61     1243.20     19.55 o 
   7   1   2     1084.39     1004.06     20.14 o 
   8   1   2      697.54      628.78     16.89 o 
   9   1   2      759.24      765.90     19.96 o 
  10   1   2      420.88      401.97     14.76 o 
  11   1   2     1125.76     1149.00     38.76 o 
  12   1   2      536.07      538.38     26.51 o 
 -12   2   2      166.31      125.87     15.74 o 
 -11   2   2      511.58      442.57     16.30 o 
 -10   2   2      436.93      451.51     18.07 o 
  -9   2   2      365.39      360.30     14.21 o 
  -8   2   2       60.90       59.26      6.57 o 
  -7   2   2        4.28        5.48      2.10 o 
  -6   2   2       11.26       23.50      6.25 o 
  -5   2   2      120.68      105.47      3.92 o 
  -4   2   2      839.50      893.78     20.43 o 
  -3   2   2     4984.12     5309.11     61.97 o 
  -2   2   2       53.29       61.23      1.94 o 
  -1   2   2    17596.51    16730.36    280.06 o 
   0   2   2        0.14       17.87      2.02 o 
   1   2   2     3153.97     3869.17     41.44 o 
   2   2   2      115.91      143.18      4.72 o 
   3   2   2    13774.92    13443.80    221.54 o 
   4   2   2       86.34       55.67      4.06 o 
   5   2   2     4876.84     4593.85     70.35 o 
   6   2   2        7.25       14.10      2.65 o 
   7   2   2     1400.49     1244.18     24.02 o 
   8   2   2       65.84       65.18      5.16 o 
   9   2   2     1798.81     1688.71     39.97 o 
  10   2   2      131.14      137.69      8.89 o 
  11   2   2     1158.82     1170.34     29.25 o 
  12   2   2       42.88       35.76      9.22 o 
 -12   3   2        0.87        3.99      6.38 o 
 -11   3   2     1170.01     1222.84     36.41 o 
 -10   3   2      263.02      230.39     13.25 o 
  -9   3   2     5320.10     5264.32     83.51 o 
  -8   3   2     1535.58     1490.74     28.46 o 
  -7   3   2    11051.41    11375.21    167.18 o 
  -6   3   2      989.79     1031.69     16.75 o 
  -5   3   2    10666.95    10699.19    123.38 o 
  -4   3   2     1726.28     1858.95     23.72 o 
  -3   3   2    11709.97    11384.65    147.74 o 
  -2   3   2       14.81       14.46      2.47 o 
  -1   3   2     7346.20     7298.37     72.69 o 
   0   3   2    11498.46    12746.22    172.34 o 
   1   3   2     1324.29     1391.18     16.29 o 
   2   3   2     9347.87     9970.86    104.91 o 
   3   3   2     1231.42     1184.51     17.65 o 
   4   3   2     1050.46      945.98     18.03 o 
   5   3   2      605.11      497.80     23.44 o 
   6   3   2     1902.82     1876.83     33.05 o 
   7   3   2     1665.60     1623.79     30.12 o 
   8   3   2     2250.34     2130.95     44.07 o 
   9   3   2     1877.40     1798.39     42.36 o 
  10   3   2      359.71      357.15     16.62 o 
  11   3   2      467.24      489.49     29.08 o 
  12   3   2      404.31      433.68     23.19 o 
 -12   4   2      907.79      930.49     34.78 o 
 -11   4   2        0.03       -2.94      5.27 o 
 -10   4   2     2376.07     2486.28     45.32 o 
  -9   4   2       83.83       82.94      9.25 o 
  -8   4   2     9940.12     9930.13    148.44 o 
  -7   4   2        0.23        2.63      2.68 o 
  -6   4   2    21113.19    21246.75    268.74 o 
  -5   4   2      950.66     1071.47     15.23 o 
  -4   4   2    15839.09    15228.98    220.50 o 
  -3   4   2      150.60      121.49      3.85 o 
  -2   4   2    12255.17    11384.00    135.57 o 
  -1   4   2     1246.91     1373.01     15.05 o 
   0   4   2     6785.93     6839.22     72.63 o 
   1   4   2     3125.45     3104.69     36.25 o 
   2   4   2     1639.73     1531.41     20.42 o 
   3   4   2      714.79      699.82     11.57 o 
   4   4   2     1618.06     1719.50     29.51 o 
   5   4   2      303.04      395.98     11.69 o 
   6   4   2     5221.31     5274.77     81.84 o 
   7   4   2       55.75       50.25      4.92 o 
   8   4   2     1430.79     1395.91     28.03 o 
   9   4   2       22.89       20.68      4.44 o 
  10   4   2      924.63      920.18     28.16 o 
  11   4   2        0.13       -2.38      6.05 o 
  12   4   2     1242.59     1245.02     55.58 o 
 -12   5   2        9.30        6.41      6.58 o 
 -11   5   2      737.39      731.14     28.83 o 
 -10   5   2      290.57      300.14     12.01 o 
  -9   5   2      972.16      974.79     25.38 o 
  -8   5   2      202.80      203.31      9.08 o 
  -7   5   2     2810.57     2827.50    136.90 o 
  -6   5   2       35.30       35.90      3.00 o 
  -5   5   2     5263.67     5119.58     68.47 o 
  -4   5   2     1115.04     1261.36     19.68 o 
  -3   5   2     8734.93     8579.00    102.89 o 
  -2   5   2     5906.50     6656.08     88.69 o 
  -1   5   2     1664.23     1673.54     18.99 o 
   0   5   2     3352.81     3572.47     41.03 o 
   1   5   2     1332.14     1487.70     20.01 o 
   2   5   2     2036.02     1899.27     25.09 o 
   3   5   2     3556.24     4199.52     63.98 o 
   4   5   2     2321.95     2093.00     30.09 o 
   5   5   2      106.82      116.87      5.94 o 
   6   5   2     2187.22     2121.35     37.42 o 
   7   5   2      711.98      657.51     16.56 o 
   8   5   2      904.56      909.83     21.35 o 
   9   5   2     1220.48     1176.33     26.13 o 
  10   5   2      420.33      391.53     17.79 o 
  11   5   2      209.83      206.60     18.22 o 
  12   5   2      291.01      281.79     19.34 o 
 -12   6   2      169.07      145.97     20.76 o 
 -11   6   2      148.30      159.36     20.09 o 
 -10   6   2       38.43       38.49      5.75 o 
  -9   6   2       22.09       16.30      4.33 o 
  -8   6   2      224.57      199.92      9.46 o 
  -7   6   2      167.04      159.52      7.95 o 
  -6   6   2     1193.81     1187.33     23.63 o 
  -5   6   2      228.78      230.65      6.54 o 
  -4   6   2      833.58     1006.10     16.61 o 
  -3   6   2     3209.22     3256.59     41.53 o 
  -2   6   2       18.30       31.41      2.28 o 
  -1   6   2     4159.53     4366.36     49.88 o 
   0   6   2        4.56       41.76      2.56 o 
   1   6   2     8208.75     8598.60    113.40 o 
   2   6   2       16.11       20.06      1.74 o 
   3   6   2    10557.85    11139.35    133.15 o 
   4   6   2      419.50      361.58      8.44 o 
   5   6   2     2945.58     2771.72     46.01 o 
   6   6   2        1.19       13.44      3.56 o 
   7   6   2     1289.78     1181.58     24.91 o 
   8   6   2        7.57       13.31      4.05 o 
   9   6   2     1715.80     1695.29     34.48 o 
  10   6   2      142.11      144.68      9.57 o 
  11   6   2     1201.82     1104.81     56.91 o 
  12   6   2       17.45       15.40     12.05 o 
 -11   7   2     1335.77     1398.65     64.61 o 
 -10   7   2      373.61      344.07     16.00 o 
  -9   7   2     3493.58     3573.17     72.20 o 
  -8   7   2        0.06        3.85      4.46 o 
  -7   7   2     3607.24     3509.41     58.27 o 
  -6   7   2      269.66      240.11      8.93 o 
  -5   7   2     6852.74     6696.28     88.59 o 
  -4   7   2      138.65      160.35      5.36 o 
  -3   7   2     6249.86     6161.70     75.73 o 
  -2   7   2     1043.90     1017.09     15.32 o 
  -1   7   2     5123.30     5131.16     58.38 o 
   0   7   2     5919.97     6432.63     72.27 o 
   1   7   2     4169.75     4272.26     49.11 o 
   2   7   2     2156.56     2259.82     30.02 o 
   3   7   2      337.41      295.36      6.71 o 
   4   7   2     2250.50     2213.02     53.96 o 
   5   7   2      504.21      472.17     14.17 o 
   6   7   2     1065.40     1057.28     22.45 o 
   7   7   2     1906.22     1880.26     35.48 o 
   8   7   2      650.99      624.00     20.98 o 
   9   7   2     1356.46     1250.11     75.28 o 
  10   7   2      477.82      439.24     18.90 o 
  11   7   2      433.69      474.06     35.49 o 
 -11   8   2      124.66      134.99     12.38 o 
 -10   8   2     1471.34     1478.85     43.28 o 
  -9   8   2       20.28       24.93      6.46 o 
  -8   8   2     4548.76     4515.19     87.40 o 
  -7   8   2      538.89      517.47     18.09 o 
  -6   8   2     5616.46     5361.66     98.85 o 
  -5   8   2        8.42        7.68      3.48 o 
  -4   8   2     7218.14     7249.44     98.55 o 
  -3   8   2      216.05      194.44      8.95 o 
  -2   8   2     9027.45     8853.01    118.15 o 
  -1   8   2       83.87       85.28      4.86 o 
   0   8   2     3109.03     3091.40     36.57 o 
   1   8   2      715.62      706.50     11.96 o 
   2   8   2     1602.43     1739.18     27.59 o 
   3   8   2       43.94       38.24      3.21 o 
   4   8   2     1971.04     1990.47     31.41 o 
   5   8   2        2.23        6.93      4.84 o 
   6   8   2     1177.31     1134.65     28.91 o 
   7   8   2       24.54       24.50      6.41 o 
   8   8   2     1014.53     1014.88     28.66 o 
   9   8   2       50.65       54.13      8.55 o 
  10   8   2      864.62      872.21     33.48 o 
  11   8   2      113.38      111.15     18.75 o 
 -11   9   2      171.17      182.51     14.59 o 
 -10   9   2        0.33       -1.11      5.07 o 
  -9   9   2       61.47       54.57      7.96 o 
  -8   9   2       49.22       52.69      7.17 o 
  -7   9   2     1432.52     1331.27     48.88 o 
  -6   9   2       27.86       32.84      5.70 o 
  -5   9   2     3691.18     3674.67     81.37 o 
  -4   9   2     1355.65     1383.42     24.23 o 
  -3   9   2     1775.74     1685.11     27.76 o 
  -2   9   2     1744.43     1807.46     29.03 o 
  -1   9   2      277.31      252.52     11.41 o 
   0   9   2     1513.78     1466.67     21.27 o 
   1   9   2      398.87      441.18     10.30 o 
   2   9   2     2886.21     2741.58     41.13 o 
   3   9   2      845.24      879.16     16.91 o 
   4   9   2     1675.65     1677.19     27.95 o 
   5   9   2      562.57      591.65     18.52 o 
   6   9   2     1776.81     1659.17     38.51 o 
   7   9   2       75.32       80.30      7.97 o 
   8   9   2      817.98      812.06     25.35 o 
   9   9   2       34.00       40.54      7.98 o 
  10   9   2      305.15      329.51     50.55 o 
 -10  10   2       50.76       41.12      8.85 o 
  -9  10   2      123.83      126.28     11.72 o 
  -8  10   2        1.06       -0.62      5.53 o 
  -7  10   2        1.44        3.82      4.65 o 
  -6  10   2      563.66      596.89     19.81 o 
  -5  10   2       29.39       23.89      5.14 o 
  -4  10   2      785.71      800.11     16.98 o 
  -3  10   2     1400.47     1458.33     25.45 o 
  -2  10   2        5.46        6.11      2.69 o 
  -1  10   2     4453.65     4398.41     71.23 o 
   0  10   2       81.46       70.01      5.43 o 
   1  10   2     2157.08     2116.96     38.52 o 
   2  10   2      265.60      260.71      8.28 o 
   3  10   2     1367.67     1372.14     24.10 o 
   4  10   2      647.32      550.77     21.07 o 
   5  10   2     3069.85     2926.85     59.56 o 
   6  10   2       55.74       54.40      6.82 o 
   7  10   2     1309.57     1275.76     36.35 o 
   8  10   2        1.01        5.25      7.23 o 
   9  10   2      334.50      399.47     20.49 o 
  10  10   2      140.53      197.37     19.42 o 
  -9  11   2     1589.68     1611.94     47.02 o 
  -8  11   2      114.65      105.81     10.86 o 
  -7  11   2     1692.61     1699.26     41.08 o 
  -6  11   2      110.73       90.67      8.11 o 
  -5  11   2     1960.59     1951.37     43.24 o 
  -4  11   2      291.62      258.65     10.73 o 
  -3  11   2     3422.32     3329.32     57.65 o 
  -2  11   2        0.69       -0.16      3.11 o 
  -1  11   2     2364.69     2269.48     45.52 o 
   0  11   2      986.29      961.54     31.41 o 
   1  11   2      513.92      478.35     14.29 o 
   2  11   2     2719.92     2806.84     49.59 o 
   3  11   2      659.33      624.77     16.83 o 
   4  11   2       73.00       80.14      6.71 o 
   5  11   2     1441.86     1438.63     35.23 o 
   6  11   2       14.19       15.24      5.24 o 
   7  11   2      307.03      330.03     15.75 o 
   8  11   2      323.41      348.39     18.92 o 
   9  11   2      307.80      358.02     20.42 o 
  -9  12   2        1.82        0.11      5.90 o 
  -8  12   2     1524.17     1474.90     44.00 o 
  -7  12   2       52.21       60.35      7.99 o 
  -6  12   2     3322.07     3171.61     83.16 o 
  -5  12   2      180.28      202.15     15.36 o 
  -4  12   2     2109.82     2079.48     68.86 o 
  -3  12   2       51.80       44.24      6.72 o 
  -2  12   2     1111.86     1082.51     30.53 o 
  -1  12   2        6.23       10.14      3.71 o 
   0  12   2     3111.00     2994.12     53.09 o 
   1  12   2     1032.18     1008.73     23.71 o 
   2  12   2      628.97      661.13     18.05 o 
   3  12   2       12.47        7.15      3.92 o 
   4  12   2        4.93        5.67      4.91 o 
   5  12   2        8.56        3.61      5.94 o 
   6  12   2      379.34      341.78     20.05 o 
   7  12   2      513.36      480.34     19.75 o 
   8  12   2     1098.41     1080.12     45.20 o 
   9  12   2       61.49       45.70      9.43 o 
  -8  13   2        5.74       -4.02      8.03 o 
  -7  13   2      290.05      289.93     24.77 o 
  -6  13   2        0.82        1.21      5.94 o 
  -5  13   2      979.93      973.37     36.40 o 
  -4  13   2      416.01      389.61     18.59 o 
  -3  13   2     1077.30     1061.97     25.94 o 
  -2  13   2      822.13      819.37     21.77 o 
  -1  13   2       26.41       23.87      5.16 o 
   0  13   2      283.00      293.74     11.99 o 
   1  13   2       11.37        8.39      4.18 o 
   2  13   2     1383.29     1328.24     29.54 o 
   3  13   2      157.32      144.56     11.41 o 
   4  13   2     1625.10     1603.91     43.23 o 
   5  13   2       56.28       54.55      9.63 o 
   6  13   2       87.75      108.47     16.07 o 
   7  13   2       11.81       -4.02      8.70 o 
   8  13   2       88.95      104.45     16.74 o 
  -7  14   2       49.55       51.56     12.72 o 
  -6  14   2       92.13       86.38     14.73 o 
  -5  14   2       71.73       46.87     12.05 o 
  -4  14   2      147.60      141.23     12.10 o 
  -3  14   2      610.97      577.16     18.42 o 
  -2  14   2       38.67       40.13      6.02 o 
  -1  14   2     1007.10      981.50     25.00 o 
   0  14   2       90.52      100.08      7.96 o 
   1  14   2     1278.90     1334.75     30.50 o 
   2  14   2      301.45      260.72     12.01 o 
   3  14   2       94.86      113.36     10.96 o 
   4  14   2      155.83      136.40     12.10 o 
   5  14   2      297.33      329.43     26.11 o 
   6  14   2        2.43       -3.35      8.03 o 
   7  14   2      547.09      545.71     35.49 o 
  -6  15   2        0.04       -1.34      8.03 o 
  -5  15   2     1143.00     1057.27     50.22 o 
  -4  15   2       25.87       20.76      9.37 o 
  -3  15   2      930.86      926.03     44.19 o 
  -2  15   2      169.98      179.29     15.19 o 
  -1  15   2      433.38      467.77     18.50 o 
   0  15   2      228.31      223.86     11.78 o 
   1  15   2      221.25      216.41     11.68 o 
   2  15   2      115.74      132.51     14.11 o 
   3  15   2       77.59       79.01     14.06 o 
   4  15   2        8.78       20.76     10.71 o 
   5  15   2      280.69      277.88     25.44 o 
   6  15   2        7.39       -0.67      9.37 o 
  -4  16   2      690.96      690.34     39.51 o 
  -3  16   2       16.30       20.76     10.04 o 
  -2  16   2      536.12      571.55     23.67 o 
  -1  16   2       46.15       24.90      7.33 o 
   0  16   2      316.10      336.05     36.16 o 
   1  16   2       35.52       27.85      7.33 o 
   2  16   2        1.79       -0.67      8.70 o 
   3  16   2       57.34       60.26     13.39 o 
   4  16   2       84.90       85.71     15.40 o 
   0  17   2      338.09      338.86     18.45 o 
 -11   0   3     1191.39     1194.63     40.79 o 
  -9   0   3      849.71      876.18     30.47 o 
  -7   0   3      193.30      214.24     10.57 o 
  -5   0   3     4365.63     4742.64     96.31 o 
  -3   0   3     8726.69     9527.18    132.89 o 
  -1   0   3     8101.61     7858.55    128.31 o 
   1   0   3    33052.76    28947.72    507.09 o 
   3   0   3    25072.55    22573.60   1464.26 o 
   5   0   3    19600.12    18475.04    438.61 o 
   7   0   3     6417.26     6236.83    194.83 o 
   9   0   3     2592.22     2665.97     70.69 o 
  11   0   3     1053.83     1039.51     47.21 o 
 -12   1   3       44.94       52.26      9.94 o 
 -11   1   3      862.98      911.51     24.39 o 
 -10   1   3        8.78        7.96      4.27 o 
  -9   1   3      283.17      260.90     10.85 o 
  -8   1   3      504.23      556.28     13.31 o 
  -7   1   3     1544.21     1510.05     23.51 o 
  -6   1   3      565.54      613.54     11.40 o 
  -5   1   3     8411.70     8590.85    110.43 o 
  -4   1   3      130.69      162.56      5.09 o 
  -3   1   3     8458.42     8624.31     92.86 o 
  -2   1   3     5630.95     6071.00     65.09 o 
  -1   1   3    11289.94    11814.33    143.46 o 
   0   1   3    15226.97    14404.14    215.59 o 
   1   1   3    16114.54    16241.60    278.76 o 
   2   1   3     8214.48     8568.10    107.75 o 
   3   1   3    12719.27    12453.78    157.92 o 
   4   1   3    12126.88    11501.86    146.49 o 
   5   1   3     1782.46     1600.79     30.95 o 
   6   1   3     4870.38     4740.82     63.80 o 
   7   1   3      576.49      570.09     19.33 o 
   8   1   3     2301.21     2312.22     43.29 o 
   9   1   3      160.44      169.61      9.19 o 
  10   1   3      881.43      891.78     23.48 o 
  11   1   3       14.47       17.58      5.83 o 
  12   1   3      168.78      180.61     17.74 o 
 -12   2   3      463.37      530.26     25.09 o 
 -11   2   3       26.73       30.42      6.19 o 
 -10   2   3     1639.83     1635.03     39.50 o 
  -9   2   3      119.25      122.72      7.15 o 
  -8   2   3     3047.36     2980.51     49.37 o 
  -7   2   3       80.54       93.04      6.43 o 
  -6   2   3     5575.90     5322.68     70.79 o 
  -5   2   3       14.33       16.40      1.71 o 
  -4   2   3     6098.23     6313.86     73.93 o 
  -3   2   3     1024.99      981.08     12.59 o 
  -2   2   3    33436.86    30045.42    352.53 o 
  -1   2   3      417.39      483.54      6.42 o 
   0   2   3    38491.61    35664.87    345.63 o 
   1   2   3      159.98      186.79      4.31 o 
   2   2   3    14605.19    15052.35    161.03 o 
   3   2   3      234.51      274.84     11.70 o 
   4   2   3     9556.05     9175.15    106.32 o 
   5   2   3        8.95       17.79      3.58 o 
   6   2   3     2244.33     2131.52     48.35 o 
   7   2   3       30.12       35.68      3.92 o 
   8   2   3      295.24      277.45     10.09 o 
   9   2   3        4.59        3.75      4.70 o 
  10   2   3       48.20       53.58      6.61 o 
  11   2   3        1.34       -0.33      4.56 o 
  12   2   3        8.87       19.57      8.19 o 
 -12   3   3      247.14      259.41     17.44 o 
 -11   3   3      446.62      446.45     22.77 o 
 -10   3   3      201.61      198.53     12.07 o 
  -9   3   3      612.49      603.18     15.98 o 
  -8   3   3      319.28      317.85     10.65 o 
  -7   3   3     1198.88     1107.14     18.54 o 
  -6   3   3     1497.91     1513.04     23.26 o 
  -5   3   3     4670.40     4703.77     56.30 o 
  -4   3   3     1611.30     1685.72     23.81 o 
  -3   3   3     8230.62     8602.32    101.35 o 
  -2   3   3     2243.90     2358.03     28.05 o 
  -1   3   3    10562.65    10959.97    108.58 o 
   0   3   3    13067.08    13507.31    132.78 o 
   1   3   3     7737.31     8354.95     88.04 o 
   2   3   3    15099.47    15363.13    170.01 o 
   3   3   3     8856.54     8758.51    112.70 o 
   4   3   3    10610.74    10632.79    150.25 o 
   5   3   3      507.05      463.23      9.06 o 
   6   3   3     4659.37     4611.56     83.39 o 
   7   3   3      142.85      140.90      7.34 o 
   8   3   3     1673.50     1666.20     32.14 o 
   9   3   3       23.81       24.78      6.10 o 
  10   3   3     1286.93     1242.18    104.14 o 
  11   3   3      171.23      149.29     10.38 o 
  12   3   3      558.21      503.98     25.99 o 
 -12   4   3       28.93       17.26      8.28 o 
 -11   4   3       85.36       87.08      9.69 o 
 -10   4   3       11.38        4.56      4.13 o 
  -9   4   3      482.74      496.03     14.50 o 
  -8   4   3       27.33       24.88      4.48 o 
  -7   4   3       64.44       66.51      5.96 o 
  -6   4   3        8.08       22.06      2.10 o 
  -5   4   3      291.44      301.03      6.33 o 
  -4   4   3      351.88      385.83      8.33 o 
  -3   4   3     4733.37     5086.05     61.49 o 
  -2   4   3      136.58      118.82      7.17 o 
  -1   4   3    12351.28    12884.81    134.11 o 
   0   4   3       88.21       72.88      3.89 o 
   1   4   3    14484.23    14270.31    158.14 o 
   2   4   3     2446.14     2782.75     35.56 o 
   3   4   3    16388.48    15743.22    200.34 o 
   4   4   3       24.62       23.48      2.90 o 
   5   4   3    14274.61    13559.76    198.26 o 
   6   4   3       39.62       31.33      4.99 o 
   7   4   3     6562.03     6653.76    102.85 o 
   8   4   3      548.87      524.17     15.11 o 
   9   4   3     2772.79     2844.90     50.66 o 
  10   4   3      170.81      167.75     12.26 o 
  11   4   3      510.68      554.28     22.65 o 
  12   4   3        0.12       -1.19      6.38 o 
 -12   5   3       20.47       20.45      7.80 o 
 -11   5   3      430.74      418.04     23.77 o 
 -10   5   3       34.81       23.75      4.99 o 
  -9   5   3     1579.35     1556.19     31.04 o 
  -8   5   3       96.70       89.77      6.32 o 
  -7   5   3     1595.43     1565.58     33.25 o 
  -6   5   3      133.63      157.42      4.83 o 
  -5   5   3     2632.11     2534.54     36.50 o 
  -4   5   3       40.79       55.07      5.21 o 
  -3   5   3    11465.82    12239.43    156.50 o 
  -2   5   3       99.28       89.31      3.83 o 
  -1   5   3    12039.41    13150.43    144.82 o 
   0   5   3    10053.89    10429.04    115.38 o 
   1   5   3     4871.32     4531.05     55.97 o 
   2   5   3     5225.28     5246.67     87.04 o 
   3   5   3     7395.99     7532.76     97.97 o 
   4   5   3     4355.64     4229.41     57.23 o 
   5   5   3     5240.15     5213.10     80.87 o 
   6   5   3     4751.30     4594.32     75.57 o 
   7   5   3      315.73      272.11     10.49 o 
   8   5   3     1753.28     1780.85     46.97 o 
   9   5   3        0.85        0.93      3.82 o 
  10   5   3      222.03      250.27     14.93 o 
  11   5   3        5.99        3.46      6.21 o 
  12   5   3       10.42       22.40      8.67 o 
 -12   6   3      429.50      445.94     34.15 o 
 -11   6   3        5.04        5.46      6.10 o 
 -10   6   3      552.08      555.19     16.94 o 
  -9   6   3       20.50       17.66      4.33 o 
  -8   6   3     1687.96     1583.35     44.26 o 
  -7   6   3     1364.32     1441.49     28.16 o 
  -6   6   3     6266.04     6142.30     82.22 o 
  -5   6   3      124.94      102.34      4.72 o 
  -4   6   3     6315.68     6222.18     82.35 o 
  -3   6   3        0.41       15.94      1.88 o 
  -2   6   3    10677.88    10873.60    130.46 o 
  -1   6   3     1962.01     2221.72     25.22 o 
   0   6   3    22751.59    23709.43    260.35 o 
   1   6   3      439.43      578.64     13.33 o 
   2   6   3    10165.44    10688.91    127.53 o 
   3   6   3      375.63      437.76     17.26 o 
   4   6   3     2596.30     2393.55     34.33 o 
   5   6   3        0.66       17.33      3.29 o 
   6   6   3     1463.93     1357.26     26.97 o 
   7   6   3      692.63      700.69     17.99 o 
   8   6   3       13.65       21.06      4.43 o 
   9   6   3       90.17       86.57      8.37 o 
  10   6   3      201.24      171.87     10.21 o 
  11   6   3        9.59       10.71     11.38 o 
 -11   7   3      199.60      227.73     15.60 o 
 -10   7   3      126.34      119.32     10.02 o 
  -9   7   3       63.60       66.46      8.18 o 
  -8   7   3        2.57        1.30      4.30 o 
  -7   7   3      410.24      418.16     13.63 o 
  -6   7   3      195.60      214.81      8.51 o 
  -5   7   3     2187.37     2060.68     31.10 o 
  -4   7   3     2136.28     2179.25     32.16 o 
  -3   7   3     4344.75     4275.67     55.45 o 
  -2   7   3     1680.05     1735.85     24.53 o 
  -1   7   3     4324.84     4459.59     47.96 o 
   0   7   3     2264.05     2117.47     24.36 o 
   1   7   3     3606.42     3509.22     45.00 o 
   2   7   3    10281.19    10136.45    121.70 o 
   3   7   3     3803.51     3659.10     46.80 o 
   4   7   3     6399.87     6605.73     98.06 o 
   5   7   3       11.91       15.30      3.10 o 
   6   7   3     3006.40     3038.19     51.62 o 
   7   7   3      358.35      326.90     11.74 o 
   8   7   3     2131.14     2108.77     47.48 o 
   9   7   3       37.67       35.41      6.97 o 
  10   7   3      411.05      476.44     19.82 o 
  11   7   3        2.52       14.73     10.04 o 
 -11   8   3       79.40       84.26     10.46 o 
 -10   8   3       19.55       10.79      6.38 o 
  -9   8   3       58.16       60.09      8.48 o 
  -8   8   3      308.50      295.89     14.19 o 
  -7   8   3       33.89       32.79      5.78 o 
  -6   8   3      486.37      462.01     35.35 o 
  -5   8   3       20.09       23.06      3.76 o 
  -4   8   3      217.01      201.05      7.83 o 
  -3   8   3      786.06      767.07     15.33 o 
  -2   8   3       42.44       53.28      6.13 o 
  -1   8   3     4876.05     5136.79     59.16 o 
   0   8   3       91.37       93.73      3.26 o 
   1   8   3     6797.21     6723.80     83.14 o 
   2   8   3     1173.88     1148.01     20.11 o 
   3   8   3    10332.32     9854.34    131.54 o 
   4   8   3      406.00      450.95     11.28 o 
   5   8   3     8440.57     8107.17    143.46 o 
   6   8   3       68.35       72.99      7.12 o 
   7   8   3     2415.18     2428.76     52.28 o 
   8   8   3        4.95        4.07      4.80 o 
   9   8   3      464.77      519.91     20.17 o 
  10   8   3       99.04      121.60     12.20 o 
  11   8   3      475.37      541.69     39.51 o 
 -10   9   3       29.52       21.51      7.53 o 
  -9   9   3      495.10      510.17     19.75 o 
  -8   9   3        9.52       13.31      5.33 o 
  -7   9   3      469.03      434.04     16.71 o 
  -6   9   3       75.88       64.51      7.13 o 
  -5   9   3     3090.03     3052.60     50.40 o 
  -4   9   3      202.43      200.43      7.55 o 
  -3   9   3     6136.99     6410.17     88.49 o 
  -2   9   3      192.12      219.13      7.29 o 
  -1   9   3     5352.05     5368.81     67.59 o 
   0   9   3     2540.99     2597.10     39.51 o 
   1   9   3     6845.33     6758.64     83.72 o 
   2   9   3     2816.71     2724.99     37.07 o 
   3   9   3     2046.88     1950.94     31.41 o 
   4   9   3     2557.16     2439.21     44.81 o 
   5   9   3      424.08      413.89     15.31 o 
   6   9   3      804.84      783.59     23.37 o 
   7   9   3       89.48       90.07      8.43 o 
   8   9   3      559.02      577.77     21.18 o 
   9   9   3        1.86        5.72      5.50 o 
  10   9   3      381.10      399.95     36.49 o 
 -10  10   3      285.49      302.60     18.11 o 
  -9  10   3      130.42      111.81     12.72 o 
  -8  10   3      913.17      927.31     27.58 o 
  -7  10   3      242.56      243.71     16.58 o 
  -6  10   3      932.01      892.50     25.33 o 
  -5  10   3       83.09       79.73      7.12 o 
  -4  10   3     3267.42     3224.54     56.86 o 
  -3  10   3       61.24       65.31      4.85 o 
  -2  10   3     8068.69     8407.31    114.06 o 
  -1  10   3      470.62      491.26     14.40 o 
   0  10   3     6194.41     6124.51     96.28 o 
   1  10   3      173.04      183.79      8.43 o 
   2  10   3     3370.94     3197.44     47.81 o 
   3  10   3      470.15      504.76     15.13 o 
   4  10   3     1053.50     1058.93     24.63 o 
   5  10   3       31.50       37.46      5.96 o 
   6  10   3      104.44       94.46      8.39 o 
   7  10   3        7.84       13.43      5.24 o 
   8  10   3       13.70       10.03      6.15 o 
   9  10   3       49.29       40.27     12.72 o 
  10  10   3       30.29       34.18      8.37 o 
  -9  11   3       19.63        7.32      6.07 o 
  -8  11   3        1.93       -2.31      5.14 o 
  -7  11   3      244.15      232.18     15.90 o 
  -6  11   3        4.95        7.57      4.68 o 
  -5  11   3      679.87      597.01     19.47 o 
  -4  11   3       89.36       96.97      8.63 o 
  -3  11   3      420.74      412.43     13.79 o 
  -2  11   3      595.60      618.17     17.11 o 
  -1  11   3      588.18      622.47     19.52 o 
   0  11   3     1801.97     1780.14     34.87 o 
   1  11   3     1175.01     1174.70     25.60 o 
   2  11   3     4215.27     4082.83     68.25 o 
   3  11   3      758.36      758.85     19.02 o 
   4  11   3     2118.19     2169.90     42.26 o 
   5  11   3      205.11      176.20     10.85 o 
   6  11   3     1423.71     1409.59     36.90 o 
   7  11   3        7.74       11.74      8.44 o 
   8  11   3      809.59      894.58     47.88 o 
   9  11   3      186.35      171.87     14.43 o 
  -9  12   3       69.02       72.67     10.11 o 
  -8  12   3      144.91      130.22     40.17 o 
  -7  12   3        1.70        3.18      5.09 o 
  -6  12   3      123.30      122.04     16.40 o 
  -5  12   3        3.18        0.95      5.45 o 
  -4  12   3      590.75      620.99     18.25 o 
  -3  12   3      412.93      386.08     13.91 o 
  -2  12   3      227.45      200.46      9.86 o 
  -1  12   3     1299.33     1253.06     32.86 o 
   0  12   3      216.47      202.28     10.07 o 
   1  12   3     1337.84     1243.63     31.22 o 
   2  12   3      490.09      462.55     15.95 o 
   3  12   3     2903.27     2889.66     78.34 o 
   4  12   3       21.94       28.25      6.41 o 
   5  12   3     3165.47     3045.86     80.60 o 
   6  12   3       16.14       33.96      8.85 o 
   7  12   3     1735.81     1777.11     50.88 o 
   8  12   3       27.48       20.64      7.72 o 
  -8  13   3       11.67       26.11     10.71 o 
  -7  13   3      831.99      882.51     44.19 o 
  -6  13   3        8.01        4.69      6.70 o 
  -5  13   3     1231.03     1205.72     55.24 o 
  -4  13   3        0.81        1.41      5.11 o 
  -3  13   3     1463.73     1398.54     31.29 o 
  -2  13   3        0.42        0.86      3.86 o 
  -1  13   3     1809.21     1787.18     36.92 o 
   0  13   3      463.88      452.16     15.30 o 
   1  13   3     1676.07     1634.60     34.40 o 
   2  13   3     1182.16     1113.79     26.29 o 
   3  13   3      953.19      903.93     29.61 o 
   4  13   3      310.64      345.73     22.52 o 
   5  13   3      832.44      841.45     34.23 o 
   6  13   3      462.16      468.04     31.47 o 
   7  13   3        1.04       -2.01      8.03 o 
   8  13   3      371.73      342.83     28.79 o 
  -7  14   3        6.79       12.05      9.37 o 
  -6  14   3      164.20      149.32     18.08 o 
  -5  14   3      116.47      115.17     16.07 o 
  -4  14   3      884.26      944.27     36.40 o 
  -3  14   3       91.41      101.51      8.39 o 
  -2  14   3     1685.77     1687.35     36.58 o 
  -1  14   3       20.94       20.14      5.14 o 
   0  14   3     2012.43     1982.06     40.67 o 
   1  14   3      135.55      147.65      9.57 o 
   2  14   3     1161.86     1167.15     28.16 o 
   3  14   3        3.38        7.29      6.30 o 
   4  14   3      154.96      144.47     12.42 o 
   5  14   3       10.06       16.07     10.04 o 
   6  14   3      172.31      177.44     20.76 o 
   7  14   3      386.75      360.91     29.46 o 
  -5  15   3       10.17       12.72     10.04 o 
  -4  15   3        1.26        2.01      7.37 o 
  -3  15   3      218.89      237.70     21.43 o 
  -2  15   3      176.01      181.37     11.92 o 
  -1  15   3      171.37      201.35     12.49 o 
   0  15   3      644.53      638.91     22.13 o 
   1  15   3      313.10      339.09     15.61 o 
   2  15   3     1146.65     1096.61     40.95 o 
   3  15   3      163.16      167.40     20.09 o 
   4  15   3      800.82      719.80     40.84 o 
   5  15   3       12.29       10.71     10.71 o 
  -4  16   3      127.25      141.28     18.08 o 
  -3  16   3       82.05       66.96     13.39 o 
  -2  16   3      246.96      234.73     15.62 o 
  -1  16   3      248.64      228.87     23.10 o 
   0  16   3      164.60      144.13     12.28 o 
   1  16   3      456.07      482.28     21.64 o 
   2  16   3       69.62       51.56     13.39 o 
   3  16   3     1447.53     1418.85     62.94 o 
 -12   0   4      802.75      785.42     44.19 o 
 -10   0   4     1903.45     1800.30     52.80 o 
  -8   0   4     3303.14     3309.93     81.79 o 
  -6   0   4     1191.50     1164.65     28.89 o 
  -4   0   4      645.67      568.20     15.73 o 
  -2   0   4     6343.87     6519.20    105.63 o 
   0   0   4    11050.00    10518.70    207.01 o 
   2   0   4     6831.56     6624.36    404.61 o 
   4   0   4    11470.45    11632.97    225.93 o 
   6   0   4     3645.99     3581.03     65.39 o 
   8   0   4      467.24      506.99     37.16 o 
  10   0   4        4.50        1.82      6.76 o 
  12   0   4      562.66      493.48     36.83 o 
 -12   1   4       44.55       58.13      9.70 o 
 -11   1   4      662.38      604.57     24.06 o 
 -10   1   4      256.20      279.61     11.89 o 
  -9   1   4      844.27      828.66     17.44 o 
  -8   1   4     2487.03     2650.53     54.60 o 
  -7   1   4      724.89      733.26     13.76 o 
  -6   1   4     5270.54     5615.93     74.58 o 
  -5   1   4     3003.26     2939.40     40.68 o 
  -4   1   4     7771.93     7613.23     77.97 o 
  -3   1   4      275.28      299.81      6.42 o 
  -2   1   4     4095.38     3890.80     43.01 o 
  -1   1   4     1513.16     1386.59     15.17 o 
   0   1   4     3738.09     3559.19     38.25 o 
   1   1   4     9722.30     9722.83    100.70 o 
   2   1   4     3671.68     3599.46     48.77 o 
   3   1   4     4354.12     4242.01     74.54 o 
   4   1   4     2758.35     2917.64     40.65 o 
   5   1   4     2910.06     2888.45     40.74 o 
   6   1   4     5151.23     5222.54     78.00 o 
   7   1   4      464.91      505.03     12.08 o 
   8   1   4     4690.37     4684.32     79.45 o 
   9   1   4       25.38       26.16      5.26 o 
  10   1   4     2673.58     2683.36     52.08 o 
  11   1   4       52.57       39.57      7.16 o 
  12   1   4      681.75      665.42     30.76 o 
 -12   2   4        8.75        2.34      6.16 o 
 -11   2   4      715.39      777.96     22.09 o 
 -10   2   4       31.23       30.89      6.65 o 
  -9   2   4     1832.97     1978.01     39.91 o 
  -8   2   4       65.81       78.18      5.52 o 
  -7   2   4     4973.39     5103.03     78.06 o 
  -6   2   4       19.67       23.54      4.11 o 
  -5   2   4    12172.69    12264.43    141.76 o 
  -4   2   4      266.42      406.58      7.06 o 
  -3   2   4    15770.83    15350.43    164.40 o 
  -2   2   4      171.37      252.64      7.12 o 
  -1   2   4     7488.98     7217.52     67.14 o 
   0   2   4      123.80      122.04      4.39 o 
   1   2   4     7279.17     7185.92     70.96 o 
   2   2   4      289.78      313.38     12.94 o 
   3   2   4     6476.57     6837.10     95.06 o 
   4   2   4      127.68      173.77      5.19 o 
   5   2   4    10926.65    11521.19    148.17 o 
   6   2   4      128.10      174.98      7.39 o 
   7   2   4     7674.96     7759.24    118.00 o 
   8   2   4       16.46       14.48      3.98 o 
   9   2   4     4600.18     4522.50    137.43 o 
  10   2   4       55.39       47.55      6.59 o 
  11   2   4     2485.28     2566.13     77.99 o 
  12   2   4       42.54       26.91      8.67 o 
 -12   3   4        0.89        3.54     10.38 o 
 -11   3   4      749.11      731.03     24.33 o 
 -10   3   4      727.91      731.19     19.43 o 
  -9   3   4      502.98      470.63     15.56 o 
  -8   3   4     3614.75     3642.90     71.53 o 
  -7   3   4      628.64      623.95     14.79 o 
  -6   3   4     1202.94     1165.99     16.98 o 
  -5   3   4     1934.67     2036.63     26.67 o 
  -4   3   4     5239.15     4904.21     54.80 o 
  -3   3   4      501.11      450.95      9.28 o 
  -2   3   4     6287.11     6487.32     78.89 o 
  -1   3   4     1499.48     1463.97     18.99 o 
   0   3   4     5958.12     6141.32     62.37 o 
   1   3   4     8632.71     8910.93     87.71 o 
   2   3   4     6787.88     7216.35     75.15 o 
   3   3   4     5922.66     6127.48     72.46 o 
   4   3   4     2186.96     2504.28     31.76 o 
   5   3   4     2591.49     2647.27     33.81 o 
   6   3   4     3093.76     3007.86     62.75 o 
   7   3   4      739.05      758.17     18.23 o 
   8   3   4     1895.21     1854.52     41.98 o 
   9   3   4       12.92       13.70      7.33 o 
  10   3   4     1116.43     1177.97     32.96 o 
  11   3   4       29.42       28.10      6.40 o 
  12   3   4      655.87      568.49     28.36 o 
 -12   4   4     1021.15      988.18     36.22 o 
 -11   4   4        2.99        1.84      5.62 o 
 -10   4   4     2065.48     1953.86     37.73 o 
  -9   4   4      112.02      115.51      7.30 o 
  -8   4   4     1448.35     1401.79     27.76 o 
  -7   4   4       11.76       21.11      3.63 o 
  -6   4   4      582.36      571.77     10.32 o 
  -5   4   4        1.56        7.69      3.84 o 
  -4   4   4     2561.46     2612.10     36.91 o 
  -3   4   4      380.22      428.49      8.21 o 
  -2   4   4     9178.37     9667.68    116.43 o 
  -1   4   4       76.00      116.60      3.35 o 
   0   4   4     8373.42     8370.72     87.95 o 
   1   4   4      328.28      435.45     17.55 o 
   2   4   4     4726.87     4513.12     52.33 o 
   3   4   4      245.49      234.03      6.01 o 
   4   4   4     6042.78     5734.88     76.18 o 
   5   4   4      111.02      133.51      6.80 o 
   6   4   4     1952.84     1912.51     34.94 o 
   7   4   4      129.04      157.83      8.84 o 
   8   4   4      389.57      414.58     13.63 o 
   9   4   4      127.37      151.52      8.75 o 
  10   4   4       49.89       55.01      8.43 o 
  11   4   4        0.26        4.61      6.33 o 
  12   4   4       57.76       71.25     11.33 o 
 -12   5   4      129.63      149.13     26.11 o 
 -11   5   4      561.04      545.89     24.13 o 
 -10   5   4      813.71      886.77     21.94 o 
  -9   5   4     1171.39     1130.00     25.01 o 
  -8   5   4     2267.04     2279.06     40.78 o 
  -7   5   4      801.24      835.71     20.20 o 
  -6   5   4     4226.96     4255.64     52.65 o 
  -5   5   4     1768.80     1896.45     28.73 o 
  -4   5   4     2641.25     2651.12     37.83 o 
  -3   5   4      730.38      829.83     13.12 o 
  -2   5   4     3794.59     3252.08     38.59 o 
  -1   5   4     1959.93     1983.31     24.69 o 
   0   5   4     8522.76     8865.68     99.00 o 
   1   5   4     4559.49     4429.33     55.18 o 
   2   5   4     5363.58     5616.86     69.15 o 
   3   5   4     1126.56      939.67     23.06 o 
   4   5   4     3265.38     3213.55     44.97 o 
   5   5   4     1094.67      964.96     24.28 o 
   6   5   4     3004.48     3057.98     51.92 o 
   7   5   4      335.01      325.10     11.70 o 
   8   5   4     2810.11     2834.67     50.75 o 
   9   5   4       96.37      113.01      8.01 o 
  10   5   4     1417.29     1443.55     39.61 o 
  11   5   4        2.19        5.14      6.26 o 
 -11   6   4      300.39      327.20     17.64 o 
 -10   6   4        0.30        3.28      4.11 o 
  -9   6   4     1910.64     1963.96     37.80 o 
  -8   6   4      142.46      147.71      8.14 o 
  -7   6   4     4816.81     4644.90    138.01 o 
  -6   6   4       59.71       73.69      3.84 o 
  -5   6   4     6485.23     6391.84     97.37 o 
  -4   6   4        1.34        8.89      2.04 o 
  -3   6   4     9755.92     9473.75    123.26 o 
  -2   6   4      234.84      224.21      5.26 o 
  -1   6   4     8644.16     8441.74     94.59 o 
   0   6   4      533.67      748.47     13.21 o 
   1   6   4     5207.68     5154.61     64.04 o 
   2   6   4      275.62      287.20      7.94 o 
   3   6   4     5378.91     5706.91     70.91 o 
   4   6   4       70.05       76.04      6.80 o 
   5   6   4     6655.26     6831.49    120.73 o 
   6   6   4      124.78      153.47      8.09 o 
   7   6   4     3186.12     3137.42     54.31 o 
   8   6   4       92.93       83.80      6.92 o 
   9   6   4     2521.38     2605.38     48.81 o 
  10   6   4        6.66        1.58      5.78 o 
  11   6   4     2218.88     2141.33     91.73 o 
 -11   7   4      614.47      649.38     40.51 o 
 -10   7   4       68.38       83.89      9.15 o 
  -9   7   4      729.39      670.22     32.66 o 
  -8   7   4      772.70      832.81     33.26 o 
  -7   7   4      565.49      553.44     19.62 o 
  -6   7   4     2285.04     2276.29     34.65 o 
  -5   7   4      295.53      326.77     12.72 o 
  -4   7   4     4526.68     4437.08     60.66 o 
  -3   7   4     2817.57     2837.18     38.24 o 
  -2   7   4     2563.48     2459.03     33.25 o 
  -1   7   4     2479.02     2389.97     29.43 o 
   0   7   4     1418.91     1427.74     19.18 o 
   1   7   4     1453.50     1475.90     21.71 o 
   2   7   4     1551.69     1533.84     22.25 o 
   3   7   4     5312.65     5256.12     79.59 o 
   4   7   4      483.28      494.61     11.03 o 
   5   7   4     1434.57     1422.28     27.83 o 
   6   7   4     2175.62     2237.36     40.49 o 
   7   7   4      301.47      282.87     11.23 o 
   8   7   4     2012.31     1897.43     45.25 o 
   9   7   4      434.57      415.36     17.96 o 
  10   7   4      546.92      552.26     21.98 o 
  11   7   4        3.96        8.03     10.71 o 
 -11   8   4       17.22       16.63      7.33 o 
 -10   8   4      828.44      797.47     28.78 o 
  -9   8   4      131.59      123.04      9.77 o 
  -8   8   4     2125.28     2011.61     45.82 o 
  -7   8   4      269.30      268.94     12.95 o 
  -6   8   4     2494.66     2526.17     52.23 o 
  -5   8   4       37.48       47.45      4.51 o 
  -4   8   4      831.16      902.04     23.10 o 
  -3   8   4       21.58       29.29      3.04 o 
  -2   8   4      887.25      895.34     15.13 o 
  -1   8   4      833.92      861.44     12.05 o 
   0   8   4     3667.14     3798.43     45.32 o 
   1   8   4      218.18      235.64      6.49 o 
   2   8   4     2950.21     2645.65     35.74 o 
   3   8   4      145.39      120.05      5.66 o 
   4   8   4     2806.42     2654.69     43.69 o 
   5   8   4      117.72      138.82      8.94 o 
   6   8   4     3004.12     2910.66     73.83 o 
   7   8   4       90.92      118.60      9.34 o 
   8   8   4      209.90      201.77     12.47 o 
   9   8   4       43.97       56.18     11.22 o 
  10   8   4      206.51      205.40     16.07 o 
 -10   9   4      245.24      265.99     21.43 o 
  -9   9   4      366.75      346.59     16.12 o 
  -8   9   4      540.44      521.89     19.34 o 
  -7   9   4      445.28      455.94     17.35 o 
  -6   9   4     4414.59     4324.49     82.76 o 
  -5   9   4     1226.58     1296.57     38.00 o 
  -4   9   4     5271.21     5085.41     90.32 o 
  -3   9   4      167.66      177.13      7.40 o 
  -2   9   4     3017.69     2920.41     39.76 o 
  -1   9   4       63.97       65.26      4.39 o 
   0   9   4     2353.60     2363.52     29.92 o 
   1   9   4     1109.76     1127.85     18.30 o 
   2   9   4     1684.48     1763.51     26.16 o 
   3   9   4     1098.98      960.76     21.95 o 
   4   9   4     2036.10     1988.17     56.05 o 
   5   9   4      200.79      180.14     10.82 o 
   6   9   4     1925.37     1925.50     46.93 o 
   7   9   4       15.86       23.53      5.70 o 
   8   9   4     2719.94     2696.35     59.20 o 
   9   9   4       27.79       33.01      7.07 o 
  10   9   4      802.01      796.61     34.82 o 
 -10  10   4       13.35       10.97      6.76 o 
  -9  10   4     1164.91     1163.58     37.11 o 
  -8  10   4       12.94       11.08      5.12 o 
  -7  10   4     1395.48     1385.45     34.90 o 
  -6  10   4      394.79      351.67     18.34 o 
  -5  10   4     3164.78     3172.70     63.17 o 
  -4  10   4       38.41       37.66      4.40 o 
  -3  10   4     5239.38     5120.47     94.23 o 
  -2  10   4       35.01       32.71      3.85 o 
  -1  10   4     2360.20     2247.25     49.29 o 
   0  10   4       25.69       27.67      4.36 o 
   1  10   4     1195.68     1238.42     26.13 o 
   2  10   4      803.00      868.63     17.81 o 
   3  10   4     2987.44     2899.95     56.51 o 
   4  10   4      343.16      326.82     14.87 o 
   5  10   4     2679.92     2585.82     54.82 o 
   6  10   4      216.73      205.83     11.92 o 
   7  10   4     1506.00     1532.12     45.74 o 
   8  10   4       47.11       48.94      9.33 o 
   9  10   4     1107.49     1051.58     54.91 o 
  -9  11   4      330.54      340.65     27.12 o 
  -8  11   4      509.55      521.13     22.71 o 
  -7  11   4      559.83      543.10     19.68 o 
  -6  11   4      630.89      657.49     21.23 o 
  -5  11   4      522.45      517.41     18.42 o 
  -4  11   4       12.04       18.41      3.84 o 
  -3  11   4      656.59      656.14     18.10 o 
  -2  11   4       98.28       83.93      6.70 o 
  -1  11   4      672.33      683.25     18.39 o 
   0  11   4     1290.72     1224.49     26.78 o 
   1  11   4     1525.03     1463.07     38.67 o 
   2  11   4      635.93      628.39     17.15 o 
   3  11   4     1799.21     1787.12     35.13 o 
   4  11   4       92.32       88.78      7.13 o 
   5  11   4      432.54      435.41     17.16 o 
   6  11   4      276.60      278.68     14.20 o 
   7  11   4      502.25      464.23     25.99 o 
   8  11   4      407.91      432.07     21.72 o 
   9  11   4      100.10       70.99     10.65 o 
  -8  12   4      527.51      557.57     24.13 o 
  -7  12   4      172.80      178.16     13.49 o 
  -6  12   4       99.25      117.11     18.41 o 
  -5  12   4      513.01      465.71     23.04 o 
  -4  12   4      200.25      211.38     12.18 o 
  -3  12   4      223.02      221.60     10.81 o 
  -2  12   4     1951.21     1836.29     37.21 o 
  -1  12   4      244.94      281.18     13.43 o 
   0  12   4     1131.69     1110.50     25.78 o 
   1  12   4      554.75      504.19     15.76 o 
   2  12   4      315.00      330.26     12.45 o 
   3  12   4      466.25      455.52     19.37 o 
   4  12   4      625.36      585.91     22.86 o 
   5  12   4        3.44        4.11      6.43 o 
   6  12   4      566.94      550.17     27.17 o 
   7  12   4       45.43       57.89      9.70 o 
   8  12   4       99.61       88.68     12.05 o 
  -8  13   4      973.04      916.66     46.20 o 
  -7  13   4       21.34       19.42     10.04 o 
  -6  13   4      907.88      876.48     42.85 o 
  -5  13   4      104.27      108.50     12.51 o 
  -4  13   4      268.27      277.08     15.76 o 
  -3  13   4      114.93      113.65      8.46 o 
  -2  13   4     1580.78     1588.84     34.53 o 
  -1  13   4       39.50       29.85      5.31 o 
   0  13   4     2234.48     2177.95     42.86 o 
   1  13   4       49.28       41.97      6.00 o 
   2  13   4      590.65      596.35     18.08 o 
   3  13   4      512.19      469.26     20.94 o 
   4  13   4      878.93      872.89     29.75 o 
   5  13   4       23.11       28.92      8.67 o 
   6  13   4      678.72      655.52     38.84 o 
   7  13   4        0.00        1.34      8.70 o 
  -6  14   4       58.80       58.25     14.06 o 
  -5  14   4      868.55      901.93     44.86 o 
  -4  14   4      442.88      414.05     23.27 o 
  -3  14   4      741.66      744.95     22.01 o 
  -2  14   4      482.98      494.93     17.25 o 
  -1  14   4      439.86      484.76     16.95 o 
   0  14   4        7.60        5.72      4.40 o 
   1  14   4      153.24      158.23      9.82 o 
   2  14   4      157.41      160.24     12.89 o 
   3  14   4      619.88      584.09     24.31 o 
   4  14   4       77.25       59.86     11.02 o 
   5  14   4      656.27      743.91     42.18 o 
   6  14   4        0.31       -2.01      8.70 o 
  -5  15   4       23.32        9.37      9.37 o 
  -4  15   4      219.83      186.14     19.42 o 
  -3  15   4       38.00       42.85     10.04 o 
  -2  15   4       11.10        7.37      8.70 o 
  -1  15   4      467.13      479.89     19.22 o 
   0  15   4       55.20       52.32      7.40 o 
   1  15   4      322.71      303.06     15.10 o 
   2  15   4        0.58       -3.87      6.27 o 
   3  15   4      364.60      328.77     26.78 o 
   4  15   4       25.87       21.43     10.71 o 
   5  15   4      357.72      344.17     29.46 o 
  -3  16   4       92.83       81.02     14.73 o 
  -2  16   4       23.63       11.53      7.37 o 
  -1  16   4       68.07       76.29     10.17 o 
   0  16   4       37.64       40.88      8.19 o 
   1  16   4      227.20      269.81     16.56 o 
   2  16   4      651.98      639.45     39.51 o 
   3  16   4      116.96      128.56     18.75 o 
 -11   0   5      255.00      286.04     21.76 o 
  -9   0   5      930.45     1025.10     41.67 o 
  -7   0   5     4375.79     4079.66     74.20 o 
  -5   0   5     5358.60     5050.96    157.69 o 
  -3   0   5    20645.27    19442.54    311.14 o 
  -1   0   5    29950.01    30182.11   1024.73 o 
   1   0   5    28289.43    30314.04    865.77 o 
   3   0   5    18227.40    17134.70    756.74 o 
   5   0   5     7134.85     7034.46    121.77 o 
   7   0   5     4635.06     4452.71    105.90 o 
   9   0   5     1840.88     1749.69     52.32 o 
  11   0   5     1137.90     1278.97     75.33 o 
 -12   1   5       51.80       65.30      9.94 o 
 -11   1   5      389.78      398.46     15.33 o 
 -10   1   5      241.77      257.18     12.76 o 
  -9   1   5     1240.77     1245.95     26.04 o 
  -8   1   5      834.98      827.69     15.88 o 
  -7   1   5     2374.62     2362.34     34.79 o 
  -6   1   5     3055.77     3005.54     42.44 o 
  -5   1   5     4861.43     4739.58     57.39 o 
  -4   1   5     6851.46     6675.35     69.05 o 
  -3   1   5     7496.40     7669.29     83.04 o 
  -2   1   5    11770.08    11616.03    124.08 o 
  -1   1   5     2304.32     2254.58     23.85 o 
   0   1   5     9204.08     9819.65    106.28 o 
   1   1   5      482.12      488.98     14.09 o 
   2   1   5    12985.02    13852.66    164.38 o 
   3   1   5      235.82      226.97      6.26 o 
   4   1   5     4688.84     4553.17     56.93 o 
   5   1   5      118.19      103.53      5.69 o 
   6   1   5     2189.73     2086.65     31.78 o 
   7   1   5       25.84       36.37      3.92 o 
   8   1   5     1722.58     1679.62     34.47 o 
   9   1   5        0.37        2.65      4.35 o 
  10   1   5      962.41      966.35     25.68 o 
  11   1   5       53.36       58.32      7.87 o 
  12   1   5      481.01      547.54     30.13 o 
 -12   2   5      425.64      441.49     22.46 o 
 -11   2   5       39.69       33.64      6.03 o 
 -10   2   5     1497.50     1514.72     37.71 o 
  -9   2   5      106.84      113.04      7.18 o 
  -8   2   5     4892.36     4876.47     78.57 o 
  -7   2   5       44.78       44.52      4.18 o 
  -6   2   5     6409.41     6366.22     76.04 o 
  -5   2   5       77.48      112.45      4.11 o 
  -4   2   5     8479.25     7848.25     86.09 o 
  -3   2   5       75.39      113.27      7.70 o 
  -2   2   5     4326.38     4003.59     42.91 o 
  -1   2   5       55.65       57.44      3.76 o 
   0   2   5     1758.48     1837.51     18.90 o 
   1   2   5      236.06      266.39     11.53 o 
   2   2   5        0.73        6.09      1.11 o 
   3   2   5      679.67      760.53     15.20 o 
   4   2   5      976.41      935.52     14.50 o 
   5   2   5       11.35        9.21      2.10 o 
   6   2   5        6.11        8.66      3.14 o 
   7   2   5       16.36       18.75      4.03 o 
   8   2   5        3.54        3.36      3.66 o 
   9   2   5       33.35       42.11      6.08 o 
  10   2   5        0.48        2.97      5.03 o 
  11   2   5        0.16        2.32      5.19 o 
  12   2   5        2.52       -3.50      6.38 o 
 -12   3   5      137.10      162.49     14.20 o 
 -11   3   5      277.82      278.64     15.04 o 
 -10   3   5      132.41      148.61      8.46 o 
  -9   3   5     1471.95     1515.61     55.77 o 
  -8   3   5      960.47      972.57     21.24 o 
  -7   3   5     3347.14     3364.29     52.79 o 
  -6   3   5     5070.54     4886.79     59.72 o 
  -5   3   5     2561.02     2382.87     31.06 o 
  -4   3   5     5252.18     4968.96     56.14 o 
  -3   3   5     1757.40     1509.90     23.28 o 
  -2   3   5     6713.50     6584.63     80.10 o 
  -1   3   5        5.00       20.23      2.74 o 
   0   3   5    20681.31    21182.84    217.23 o 
   1   3   5      155.51      265.25      4.87 o 
   2   3   5    11838.18    12347.57    127.36 o 
   3   3   5       49.03       30.72      2.03 o 
   4   3   5     4357.79     4316.27     53.01 o 
   5   3   5        0.01        7.21      1.92 o 
   6   3   5     3543.54     3422.95     56.74 o 
   7   3   5      240.11      257.70     10.38 o 
   8   3   5     1911.20     1868.03     36.29 o 
   9   3   5       39.02       44.45      7.82 o 
  10   3   5      898.99      938.19     25.43 o 
  11   3   5       34.02       30.71      6.48 o 
  12   3   5      601.01      585.50     54.91 o 
 -12   4   5        0.01       -4.69      6.16 o 
 -11   4   5       69.10       83.18     13.39 o 
 -10   4   5       14.49       17.55      4.60 o 
  -9   4   5      785.64      809.36     19.77 o 
  -8   4   5       79.69       67.71      5.69 o 
  -7   4   5     2941.28     2850.64     37.31 o 
  -6   4   5       20.92       22.23      3.31 o 
  -5   4   5     7756.96     7707.08     91.36 o 
  -4   4   5       49.80       52.05      4.57 o 
  -3   4   5    23719.11    23194.81    271.54 o 
  -2   4   5     1778.58     2005.22     26.91 o 
  -1   4   5    18849.51    19177.64    199.02 o 
   0   4   5     1056.35     1069.55     13.20 o 
   1   4   5     9025.37     9271.76    104.43 o 
   2   4   5       42.78       60.32      2.98 o 
   3   4   5    12106.18    11676.88    150.20 o 
   4   4   5      306.66      268.84      7.21 o 
   5   4   5     7791.40     7720.16    101.88 o 
   6   4   5       24.86       26.70      4.15 o 
   7   4   5     3888.63     3813.31     63.76 o 
   8   4   5        1.95        5.60      3.80 o 
   9   4   5     1886.58     1880.51     46.48 o 
  10   4   5       26.48       19.66      7.17 o 
  11   4   5     1262.39     1392.42     34.45 o 
 -12   5   5       20.77       22.88      8.01 o 
 -11   5   5      622.96      563.90     35.22 o 
 -10   5   5       36.23       48.13      6.07 o 
  -9   5   5      924.43      971.84     22.81 o 
  -8   5   5      273.68      263.30     10.30 o 
  -7   5   5     2953.61     2926.32     42.98 o 
  -6   5   5     2380.29     2269.04     30.67 o 
  -5   5   5     5373.94     5395.42     72.98 o 
  -4   5   5     4919.68     4968.66     61.55 o 
  -3   5   5     1670.53     1433.97     20.68 o 
  -2   5   5     7379.64     7471.76     84.52 o 
  -1   5   5       29.45       11.82      2.33 o 
   0   5   5     4570.20     4613.67     49.96 o 
   1   5   5      135.74      151.41      7.49 o 
   2   5   5     4639.01     4762.14     59.64 o 
   3   5   5      243.82      268.02      7.17 o 
   4   5   5     1727.83     1707.34     30.66 o 
   5   5   5        8.37       10.22      3.25 o 
   6   5   5     1245.84     1250.65     26.18 o 
   7   5   5       28.14       31.45      4.81 o 
   8   5   5      923.80      827.80     21.34 o 
   9   5   5       10.68        6.96      4.48 o 
  10   5   5      442.36      468.49     21.01 o 
  11   5   5        3.23        0.98      6.91 o 
 -11   6   5       44.13       41.33      8.19 o 
 -10   6   5     1181.31     1248.19     48.64 o 
  -9   6   5        8.85       11.89      4.19 o 
  -8   6   5     3368.86     3265.41     55.77 o 
  -7   6   5        0.98       -0.92      3.09 o 
  -6   6   5     3635.14     3615.47     46.19 o 
  -5   6   5      813.46      818.98     15.57 o 
  -4   6   5     4241.69     4059.49     51.45 o 
  -3   6   5      392.34      491.15     12.38 o 
  -2   6   5     1058.69      872.74     12.24 o 
  -1   6   5       55.76       42.18      3.89 o 
   0   6   5        7.34       41.38      3.34 o 
   1   6   5       51.98       32.85      2.62 o 
   2   6   5      164.90      184.23      6.50 o 
   3   6   5       76.90       84.19      6.28 o 
   4   6   5      372.54      354.68      8.86 o 
   5   6   5      992.74      962.74     21.21 o 
   6   6   5       78.36       86.39      6.41 o 
   7   6   5      279.12      269.18     11.22 o 
   8   6   5       24.22       28.74      5.36 o 
   9   6   5      134.02      151.45     13.14 o 
  10   6   5        2.02        7.93      6.22 o 
  11   6   5       10.65       16.74     13.39 o 
 -11   7   5      200.33      212.89     14.86 o 
 -10   7   5       64.16       86.59     29.46 o 
  -9   7   5      343.11      362.56     16.07 o 
  -8   7   5     1037.74     1021.01     23.61 o 
  -7   7   5      871.11      843.28     19.80 o 
  -6   7   5     2053.74     2095.99     32.80 o 
  -5   7   5     1004.49      945.39     17.45 o 
  -4   7   5     6040.27     5901.98     79.47 o 
  -3   7   5     1011.32      945.38     14.59 o 
  -2   7   5     8627.03     8690.87    116.00 o 
  -1   7   5      223.16      222.09      6.21 o 
   0   7   5     7101.28     6871.06     78.71 o 
   1   7   5       85.70       99.63      4.03 o 
   2   7   5     4636.23     4401.70     56.46 o 
   3   7   5     1491.98     1454.07     22.04 o 
   4   7   5     4262.18     4168.45     58.00 o 
   5   7   5      659.14      627.22     16.20 o 
   6   7   5     2619.39     2582.89     46.19 o 
   7   7   5       50.71       51.54      5.65 o 
   8   7   5     1330.71     1329.28     53.31 o 
   9   7   5       23.84       25.58      6.82 o 
  10   7   5      592.94      653.41     33.26 o 
  11   7   5       28.62       33.48     14.06 o 
 -11   8   5      185.77      184.80     21.43 o 
 -10   8   5       21.01       17.73      6.85 o 
  -9   8   5      503.61      522.86     19.80 o 
  -8   8   5        0.61       -4.02      4.02 o 
  -7   8   5     1538.49     1534.82     36.67 o 
  -6   8   5      243.29      250.15     12.21 o 
  -5   8   5     3950.53     3770.18     60.40 o 
  -4   8   5       40.20       42.84      3.58 o 
  -3   8   5     6817.02     6672.32     83.66 o 
  -2   8   5        4.61       20.84      2.30 o 
  -1   8   5     9834.33     9640.12    101.37 o 
   0   8   5       23.17       25.59      2.66 o 
   1   8   5    10689.83    10634.57    129.55 o 
   2   8   5      151.24      137.85      5.27 o 
   3   8   5     6391.09     6470.35     80.82 o 
   4   8   5      260.54      250.56     11.56 o 
   5   8   5     1682.78     1635.62     37.86 o 
   6   8   5       19.42       16.68      5.02 o 
   7   8   5      582.82      586.83     22.16 o 
   8   8   5       17.21       11.13      5.73 o 
   9   8   5     1246.24     1291.26     45.21 o 
  10   8   5       43.44       42.05      9.04 o 
 -10   9   5        2.02       -4.08      5.14 o 
  -9   9   5      634.94      679.05     23.11 o 
  -8   9   5      219.95      227.41     12.79 o 
  -7   9   5      619.74      576.07     21.41 o 
  -6   9   5     1124.53     1065.64     27.85 o 
  -5   9   5      894.54      843.94     19.31 o 
  -4   9   5      946.40      941.69     20.37 o 
  -3   9   5      934.45      919.33     17.82 o 
  -2   9   5     1746.49     1795.99     26.74 o 
  -1   9   5      880.68      821.91     13.36 o 
   0   9   5     4143.28     4100.27     49.31 o 
   1   9   5       34.35       43.82      3.94 o 
   2   9   5     1572.36     1658.83     38.17 o 
   3   9   5      859.54      831.18     17.17 o 
   4   9   5       21.46       27.92      5.21 o 
   5   9   5      360.56      370.66     15.29 o 
   6   9   5      517.94      486.47     25.48 o 
   7   9   5       98.64       82.67      8.69 o 
   8   9   5      362.86      352.27     16.75 o 
   9   9   5      125.97      107.19     10.48 o 
  10   9   5       26.71       31.84      8.85 o 
  -9  10   5      164.41      140.83     12.49 o 
  -8  10   5     1427.56     1416.58     36.45 o 
  -7  10   5      197.24      186.06     12.13 o 
  -6  10   5     1553.10     1582.74     37.52 o 
  -5  10   5      114.92      131.23      7.62 o 
  -4  10   5      781.54      788.18     18.57 o 
  -3  10   5       83.79       94.04      5.70 o 
  -2  10   5     1071.12      967.62     17.02 o 
  -1  10   5      620.42      530.31     17.11 o 
   0  10   5        4.82       10.97      3.87 o 
   1  10   5     2700.39     2605.10     41.11 o 
   2  10   5     1186.73     1103.13     21.30 o 
   3  10   5       41.30       46.14      4.47 o 
   4  10   5       48.68       56.80      6.11 o 
   5  10   5        7.09       14.46      7.01 o 
   6  10   5       45.62       55.34      7.52 o 
   7  10   5      222.26      250.59     15.19 o 
   8  10   5      125.36      131.64     13.98 o 
   9  10   5      127.76      126.60     13.34 o 
  -9  11   5      145.91      156.51     13.49 o 
  -8  11   5      375.49      381.25     20.76 o 
  -7  11   5      816.72      817.46     25.02 o 
  -6  11   5     1357.82     1322.97     33.66 o 
  -5  11   5     1834.00     1852.98     41.99 o 
  -4  11   5     2749.47     2765.29     44.42 o 
  -3  11   5       29.57       34.02      5.25 o 
  -2  11   5     3723.37     3424.69     78.86 o 
  -1  11   5      482.88      487.06     15.66 o 
   0  11   5     3533.63     3407.76     59.23 o 
   1  11   5       88.66       75.38      6.38 o 
   2  11   5     1553.61     1564.89     32.19 o 
   3  11   5       26.36       30.05      6.20 o 
   4  11   5     1853.34     1793.45     37.59 o 
   5  11   5      377.09      372.36     26.06 o 
   6  11   5     1018.06     1022.82     30.22 o 
   7  11   5       76.42       86.99      9.17 o 
   8  11   5      386.50      430.70     28.12 o 
  -8  12   5        0.08       -5.21      5.21 o 
  -7  12   5      275.02      255.75     15.86 o 
  -6  12   5      158.51      152.18     19.08 o 
  -5  12   5     3081.13     2960.49     78.18 o 
  -4  12   5       11.54       21.81      5.50 o 
  -3  12   5     4768.29     4505.86     79.15 o 
  -2  12   5      180.40      163.71     11.02 o 
  -1  12   5     2033.80     2002.13     39.89 o 
   0  12   5        1.37        4.96      3.91 o 
   1  12   5     1528.18     1537.03     32.79 o 
   2  12   5       22.16       21.88      4.65 o 
   3  12   5     1629.39     1665.74     43.75 o 
   4  12   5        1.73        3.15      4.98 o 
   5  12   5     1171.78     1191.64     42.31 o 
   6  12   5        8.32        9.83      6.68 o 
   7  12   5      401.08      435.89     22.49 o 
   8  12   5       35.41       27.62     10.38 o 
  -7  13   5      528.40      518.93     32.81 o 
  -6  13   5      123.81      126.55     16.07 o 
  -5  13   5      517.31      548.47     26.13 o 
  -4  13   5       66.73       76.08      9.33 o 
  -3  13   5       83.16      101.95      8.19 o 
  -2  13   5      849.63      854.75     29.66 o 
  -1  13   5       46.78       43.67      5.95 o 
   0  13   5     1092.49     1118.98     27.04 o 
   1  13   5       96.46      106.98      8.03 o 
   2  13   5      177.22      192.10     10.42 o 
   3  13   5       10.84       20.18      6.74 o 
   4  13   5       48.39       57.40      8.66 o 
   5  13   5       24.78       36.88      9.15 o 
   6  13   5       37.41       29.46     12.05 o 
   7  13   5        9.39       22.77     11.38 o 
  -6  14   5      773.71      810.87     42.85 o 
  -5  14   5      179.24      188.15     20.76 o 
  -4  14   5      553.55      514.78     25.63 o 
  -3  14   5      278.27      253.48     15.66 o 
  -2  14   5      291.79      301.59     13.59 o 
  -1  14   5      303.63      270.79     12.72 o 
   0  14   5       10.23       12.30      4.82 o 
   1  14   5        3.79       -1.12      4.08 o 
   2  14   5      193.30      224.24     15.18 o 
   3  14   5       37.68       24.17      7.77 o 
   4  14   5       91.36       97.70     13.00 o 
   5  14   5      295.44      269.84     25.44 o 
   6  14   5       28.34       38.84     13.39 o 
  -4  15   5     1256.97     1270.20     56.24 o 
  -3  15   5      311.43      350.21     18.70 o 
  -2  15   5     1081.63     1065.66     35.00 o 
  -1  15   5      250.65      240.34     13.98 o 
   0  15   5      974.61     1053.90     30.47 o 
   1  15   5        2.42        4.59      5.22 o 
   2  15   5      859.71      863.52     36.96 o 
   3  15   5       69.15       65.62     14.73 o 
   4  15   5      435.00      442.59     33.48 o 
  -2  16   5       12.77       12.38      6.76 o 
  -1  16   5     1350.55     1444.25     43.49 o 
   0  16   5       31.95       34.15      8.01 o 
   1  16   5     1189.54     1246.76     58.92 o 
   2  16   5        4.52       11.38     10.04 o 
 -12   0   6      177.99      168.74     20.76 o 
 -10   0   6      349.16      347.17     20.76 o 
  -8   0   6      889.12      809.17     22.65 o 
  -6   0   6     1519.98     1376.44     29.18 o 
  -4   0   6      161.19      185.38     10.05 o 
  -2   0   6     4763.16     5159.02     76.68 o 
   0   0   6     3670.93     4318.18     94.54 o 
   2   0   6     5000.80     5767.34    100.39 o 
   4   0   6     3018.37     3315.70     61.02 o 
   6   0   6      132.88      136.55      7.95 o 
   8   0   6     2888.95     2990.73    184.14 o 
  10   0   6     2352.88     2299.92    109.81 o 
 -12   1   6      256.04      268.49     17.75 o 
 -11   1   6       71.18       62.29      7.30 o 
 -10   1   6      435.84      434.45     21.94 o 
  -9   1   6      149.87      157.79      7.48 o 
  -8   1   6     1359.13     1433.36     22.42 o 
  -7   1   6      299.48      246.84      7.71 o 
  -6   1   6     2700.80     2678.21     38.66 o 
  -5   1   6      997.87     1012.02     13.81 o 
  -4   1   6     1039.24     1104.87     16.60 o 
  -3   1   6     3882.85     3952.37     44.91 o 
  -2   1   6     4637.10     4786.86     50.63 o 
  -1   1   6      581.59      714.33     15.75 o 
   0   1   6    19337.16    20001.31    216.81 o 
   1   1   6        4.59        7.40      1.45 o 
   2   1   6    14405.01    14303.38    162.55 o 
   3   1   6      837.56      864.29     14.18 o 
   4   1   6     7527.56     7006.60     93.80 o 
   5   1   6     2900.32     3025.33     45.19 o 
   6   1   6     6192.36     6102.14     76.77 o 
   7   1   6     2021.15     2060.06     34.21 o 
   8   1   6     4055.90     4083.73     71.49 o 
   9   1   6      261.47      273.99     12.77 o 
  10   1   6      608.64      619.55     20.15 o 
  11   1   6      285.51      263.37     19.17 o 
 -12   2   6       12.47        2.70      6.58 o 
 -11   2   6     1458.15     1433.99     44.48 o 
 -10   2   6       59.15       63.24      6.06 o 
  -9   2   6     1636.40     1623.72     40.01 o 
  -8   2   6       10.65       21.87      3.32 o 
  -7   2   6      821.90      807.70     15.44 o 
  -6   2   6      112.82      137.41      5.11 o 
  -5   2   6     3846.57     3939.53     42.96 o 
  -4   2   6      177.05      199.41      7.62 o 
  -3   2   6    11690.16    12363.41    144.38 o 
  -2   2   6       45.88       56.75      2.85 o 
  -1   2   6    12905.59    13014.12    125.57 o 
   0   2   6      550.81      669.17      8.48 o 
   1   2   6    12768.30    12346.45    134.69 o 
   2   2   6       59.09       71.20      2.56 o 
   3   2   6    28448.80    27790.27    397.41 o 
   4   2   6       54.44       60.08      4.80 o 
   5   2   6    20324.56    19500.83    224.47 o 
   6   2   6       82.76       97.34      8.75 o 
   7   2   6     6160.28     6134.24     88.43 o 
   8   2   6        9.63        8.69      4.58 o 
   9   2   6     1557.51     1634.22     35.98 o 
  10   2   6        0.00       -1.83      4.75 o 
  11   2   6      733.55      726.21     32.43 o 
 -12   3   6      768.37      789.01     31.71 o 
 -11   3   6       22.03       20.47      9.71 o 
 -10   3   6      340.80      354.40     12.89 o 
  -9   3   6       36.60       43.80      5.25 o 
  -8   3   6      521.49      536.23     24.91 o 
  -7   3   6      970.53      968.18     15.93 o 
  -6   3   6     1984.80     1966.31     27.14 o 
  -5   3   6     1725.70     1712.75     21.08 o 
  -4   3   6      230.84      267.63      9.87 o 
  -3   3   6      399.92      416.31     11.97 o 
  -2   3   6     2610.11     2466.94     30.36 o 
  -1   3   6       94.09      112.98      4.14 o 
   0   3   6     8731.31     8869.30     79.57 o 
   1   3   6       92.71      110.88      3.18 o 
   2   3   6     8700.54     8827.98     92.12 o 
   3   3   6      192.74      240.19      7.01 o 
   4   3   6     8132.91     7726.02     97.92 o 
   5   3   6     1326.39     1378.14     20.43 o 
   6   3   6     2302.54     2188.98     39.92 o 
   7   3   6     1924.98     1988.87     37.90 o 
   8   3   6     1876.82     1931.01     43.68 o 
   9   3   6      978.43      994.18     27.25 o 
  10   3   6      535.60      520.85     18.66 o 
  11   3   6      128.80      126.47     14.11 o 
 -11   4   6        2.22        0.62      5.90 o 
 -10   4   6      211.37      213.71     11.31 o 
  -9   4   6       80.28       87.42      6.88 o 
  -8   4   6      505.38      465.36     13.64 o 
  -7   4   6      183.82      191.40      6.27 o 
  -6   4   6      517.39      463.83      9.74 o 
  -5   4   6      198.64      230.98      6.12 o 
  -4   4   6     1631.93     1581.48     23.10 o 
  -3   4   6      244.71      240.88      7.07 o 
  -2   4   6     3461.78     3721.31     47.15 o 
  -1   4   6      527.66      588.96     12.81 o 
   0   4   6      474.13      536.10      8.15 o 
   1   4   6      342.64      378.03     18.65 o 
   2   4   6       56.20       84.25      3.38 o 
   3   4   6      273.19      302.11     16.99 o 
   4   4   6     1744.24     1850.88     25.67 o 
   5   4   6      585.14      647.72     19.76 o 
   6   4   6     1884.30     1865.71     35.60 o 
   7   4   6      144.63      142.13      8.43 o 
   8   4   6      894.37      966.87     23.79 o 
   9   4   6       22.99       18.21      6.35 o 
  10   4   6     1047.16     1104.96     34.40 o 
  11   4   6       10.63        7.24      7.53 o 
 -11   5   6      296.57      285.37     14.08 o 
 -10   5   6     1063.86     1015.94     26.77 o 
  -9   5   6        5.36        5.00      3.73 o 
  -8   5   6     1163.68     1102.98     24.16 o 
  -7   5   6      224.59      199.35      6.48 o 
  -6   5   6      601.08      630.66     12.99 o 
  -5   5   6      416.28      435.47      8.74 o 
  -4   5   6     2045.70     1989.18     27.98 o 
  -3   5   6      726.78      737.52     12.87 o 
  -2   5   6     4943.07     4965.84     61.67 o 
  -1   5   6      779.59      863.02     17.81 o 
   0   5   6     8681.39     9115.77    116.63 o 
   1   5   6       98.74      112.90      5.29 o 
   2   5   6    13710.48    13737.41    164.32 o 
   3   5   6       28.59       51.75      3.81 o 
   4   5   6     8874.96     8524.82    112.36 o 
   5   5   6      477.90      493.51     18.36 o 
   6   5   6     4037.46     4050.96     67.19 o 
   7   5   6      267.73      275.54     11.50 o 
   8   5   6     1874.06     1879.07     37.91 o 
   9   5   6      412.62      440.48     30.54 o 
  10   5   6      954.10      973.68     35.80 o 
  11   5   6      171.28      180.74     18.75 o 
 -11   6   6     1362.95     1449.39     91.73 o 
 -10   6   6        0.29       -1.28      4.10 o 
  -9   6   6     1039.13     1010.21     23.88 o 
  -8   6   6       13.71        8.38      4.03 o 
  -7   6   6      988.40      934.80     21.28 o 
  -6   6   6        3.37        4.55      2.41 o 
  -5   6   6     2035.84     2059.94     31.90 o 
  -4   6   6      178.28      159.73      5.63 o 
  -3   6   6     2712.33     2744.65     36.46 o 
  -2   6   6       17.37       26.82      2.77 o 
  -1   6   6     6618.35     6704.85     76.86 o 
   0   6   6       63.42       61.88      3.21 o 
   1   6   6    12968.95    13031.75    144.80 o 
   2   6   6      130.83      144.90      5.31 o 
   3   6   6    12036.80    11848.69    153.47 o 
   4   6   6      310.92      307.78      8.40 o 
   5   6   6     7513.16     7191.41    110.89 o 
   6   6   6      140.13      144.45      8.29 o 
   7   6   6     4213.94     4139.21     69.67 o 
   8   6   6        1.32        7.79      4.02 o 
   9   6   6     1573.39     1624.39     38.66 o 
  10   6   6        6.33       13.61      6.91 o 
 -11   7   6       80.59       84.52     10.38 o 
 -10   7   6      199.74      173.42     15.40 o 
  -9   7   6       63.82       78.70     10.34 o 
  -8   7   6      300.95      290.77     11.39 o 
  -7   7   6      241.50      229.39     13.63 o 
  -6   7   6      521.54      538.17     12.78 o 
  -5   7   6      919.75      879.56     19.33 o 
  -4   7   6      346.36      376.71      9.88 o 
  -3   7   6      550.29      546.49     10.80 o 
  -2   7   6     1229.72     1224.77     16.62 o 
  -1   7   6      705.34      677.94     11.63 o 
   0   7   6     1576.20     1586.26     24.13 o 
   1   7   6      167.62      160.80      5.25 o 
   2   7   6     1651.69     1504.41     35.53 o 
   3   7   6      515.31      512.28     11.67 o 
   4   7   6     3155.65     2981.04     55.04 o 
   5   7   6      319.10      341.39     11.84 o 
   6   7   6     2180.47     2150.05     48.52 o 
   7   7   6      491.69      526.11     16.44 o 
   8   7   6      758.84      780.26     25.37 o 
   9   7   6      561.56      595.35     22.42 o 
  10   7   6       29.86       36.40     12.72 o 
 -10   8   6      262.05      244.75     15.91 o 
  -9   8   6      120.65      120.54     10.31 o 
  -8   8   6      450.82      459.64     17.92 o 
  -7   8   6       20.13       20.03      5.48 o 
  -6   8   6      492.69      489.26     14.11 o 
  -5   8   6      100.20       97.81      6.28 o 
  -4   8   6      630.76      587.80     11.79 o 
  -3   8   6      420.03      406.11      8.70 o 
  -2   8   6      701.21      759.18     11.82 o 
  -1   8   6      160.07      185.13      7.28 o 
   0   8   6      245.61      238.29      6.41 o 
   1   8   6      852.44      896.77     17.78 o 
   2   8   6       54.20       44.00      3.44 o 
   3   8   6      265.99      275.11     12.83 o 
   4   8   6        1.77        0.27      3.98 o 
   5   8   6      110.72      145.95      9.86 o 
   6   8   6      654.09      713.07     22.83 o 
   7   8   6      307.16      330.43     15.57 o 
   8   8   6     1281.19     1307.49     35.42 o 
   9   8   6       95.62       91.75      9.64 o 
  10   8   6      375.42      398.65     22.49 o 
 -10   9   6      147.60      139.25     12.49 o 
  -9   9   6      138.77      127.07     11.72 o 
  -8   9   6      878.61      858.81     25.95 o 
  -7   9   6       56.83       62.89      7.65 o 
  -6   9   6     1030.87      996.75     26.74 o 
  -5   9   6       35.74       36.08      4.62 o 
  -4   9   6     1201.83     1214.29     24.83 o 
  -3   9   6      464.52      507.75     11.44 o 
  -2   9   6     1866.74     1884.07     28.26 o 
  -1   9   6       99.86      108.87      4.60 o 
   0   9   6     2732.70     2723.75     38.20 o 
   1   9   6       63.14       61.11      4.22 o 
   2   9   6     3409.94     3318.75     45.59 o 
   3   9   6       70.74       72.61      5.06 o 
   4   9   6     3955.55     3885.93     76.50 o 
   5   9   6      282.30      303.14     14.27 o 
   6   9   6     3955.50     3847.79     85.14 o 
   7   9   6      168.50      195.87     18.70 o 
   8   9   6      889.40      901.04     28.45 o 
   9   9   6      150.49      166.82     12.44 o 
  -9  10   6      549.23      543.47     23.66 o 
  -8  10   6      257.07      269.49     14.60 o 
  -7  10   6      383.65      386.01     16.23 o 
  -6  10   6        0.02       -0.47      4.11 o 
  -5  10   6      398.22      393.45     12.77 o 
  -4  10   6       32.96       35.44      4.64 o 
  -3  10   6     1506.94     1525.49     32.44 o 
  -2  10   6        0.97        6.33      2.51 o 
  -1  10   6     2391.39     2380.79     38.35 o 
   0  10   6        7.80       14.19      3.40 o 
   1  10   6     3756.80     3653.50     54.93 o 
   2  10   6       32.78       30.91      3.93 o 
   3  10   6     4731.53     4633.38     67.80 o 
   4  10   6       66.88       59.49      7.04 o 
   5  10   6     3383.21     3396.54     69.95 o 
   6  10   6       32.75       46.89      7.26 o 
   7  10   6     1660.12     1664.10     42.17 o 
   8  10   6       27.12       44.33      7.61 o 
   9  10   6      653.60      631.42     28.98 o 
  -8  11   6       15.46       12.50      6.38 o 
  -7  11   6       65.17       69.05      7.90 o 
  -6  11   6        6.50        3.45      4.70 o 
  -5  11   6      570.23      575.78     19.43 o 
  -4  11   6        8.25        8.75      3.72 o 
  -3  11   6      330.52      333.14     13.07 o 
  -2  11   6      311.25      276.14     11.80 o 
  -1  11   6      215.16      183.62      9.77 o 
   0  11   6     1212.32     1257.40     27.94 o 
   1  11   6       77.84       55.66      5.94 o 
   2  11   6     1498.42     1526.76     31.88 o 
   3  11   6       10.62        9.36      5.41 o 
   4  11   6      878.73      873.98     26.42 o 
   5  11   6       20.85       33.50      6.51 o 
   6  11   6      306.77      292.76     15.29 o 
   7  11   6      285.57      333.11     16.78 o 
   8  11   6      134.51      148.36     14.39 o 
  -8  12   6       36.45       34.82      8.05 o 
  -7  12   6      139.82      138.60     17.41 o 
  -6  12   6       76.91       72.72     10.76 o 
  -5  12   6        6.13        3.84     11.38 o 
  -4  12   6      343.22      341.61     15.29 o 
  -3  12   6      151.22      161.31     13.72 o 
  -2  12   6      555.20      545.77     17.48 o 
  -1  12   6      301.66      293.57     12.64 o 
   0  12   6      476.31      490.97     16.32 o 
   1  12   6       27.34       35.54      5.54 o 
   2  12   6        3.17        3.32      3.86 o 
   3  12   6       25.03       41.06      7.46 o 
   4  12   6      246.61      243.05     15.47 o 
   5  12   6      216.92      204.91     24.77 o 
   6  12   6      191.80      194.22     16.49 o 
   7  12   6       79.15       73.01     10.89 o 
  -7  13   6        8.43       -0.67      8.03 o 
  -6  13   6      108.87       89.72     14.73 o 
  -5  13   6       57.40       46.86     14.06 o 
  -4  13   6      519.66      520.93     17.93 o 
  -3  13   6        2.67        1.11      4.31 o 
  -2  13   6      212.56      210.01     11.40 o 
  -1  13   6       90.54      103.48      8.17 o 
   0  13   6     1442.82     1378.89     31.64 o 
   1  13   6      115.92      112.35      8.58 o 
   2  13   6     2854.39     2805.24     52.94 o 
   3  13   6       24.22       26.44      7.28 o 
   4  13   6      779.98      789.39     28.65 o 
   5  13   6      138.70      149.14     15.12 o 
   6  13   6      772.04      851.04     47.54 o 
  -5  14   6       66.58       54.91     13.39 o 
  -4  14   6        9.18       11.38      9.37 o 
  -3  14   6      471.70      494.36     19.67 o 
  -2  14   6        8.76       -4.05      4.05 o 
  -1  14   6      673.06      603.24     19.80 o 
   0  14   6      133.99      114.23      8.95 o 
   1  14   6     1300.80     1335.67     31.66 o 
   2  14   6        0.26       -0.02      5.43 o 
   3  14   6     2085.67     2137.88    117.18 o 
   4  14   6       41.04       30.80     12.72 o 
   5  14   6     1301.95     1274.22     60.93 o 
  -4  15   6       10.04        7.37     10.04 o 
  -3  15   6       75.41       70.42      9.94 o 
  -2  15   6      109.04       93.05     11.06 o 
  -1  15   6      111.06       92.99     10.58 o 
   0  15   6      356.35      361.87     17.32 o 
   1  15   6       70.28       70.70      8.75 o 
   2  15   6      154.41      173.42     21.43 o 
   3  15   6       19.03       22.77     11.38 o 
 -11   0   7      841.05      928.71     47.54 o 
  -9   0   7     2858.07     2923.09     58.06 o 
  -7   0   7     6923.70     6778.79    159.26 o 
  -5   0   7    14138.05    13859.26    179.05 o 
  -3   0   7    12716.89    13027.96    187.01 o 
  -1   0   7     7548.20     7067.11     86.22 o 
   1   0   7     5683.54     5314.01    111.23 o 
   3   0   7    10663.24    10772.45    183.45 o 
   5   0   7     7169.30     7248.26    127.14 o 
   7   0   7     1448.05     1394.40     42.36 o 
   9   0   7     1633.70     1548.75     70.31 o 
  11   0   7      924.27      885.86     52.90 o 
 -11   1   7      232.56      219.62     22.10 o 
 -10   1   7     1476.50     1518.04     35.88 o 
  -9   1   7      287.41      260.40      8.36 o 
  -8   1   7     2534.83     2621.86     36.80 o 
  -7   1   7      126.87      142.23      6.19 o 
  -6   1   7     3581.80     3628.76     46.21 o 
  -5   1   7      102.93      100.63      3.98 o 
  -4   1   7     4631.63     4388.82     50.24 o 
  -3   1   7     1736.66     1762.09     22.48 o 
  -2   1   7     5901.55     5813.73     57.93 o 
  -1   1   7     1039.31     1081.18     13.42 o 
   0   1   7     8454.56     8581.99     93.75 o 
   1   1   7       59.51       49.01      3.82 o 
   2   1   7     1673.00     1596.08     22.41 o 
   3   1   7       63.61       85.28      3.76 o 
   4   1   7     1917.50     1846.33     34.58 o 
   5   1   7      531.02      577.01     11.72 o 
   6   1   7     3473.53     3496.08     55.38 o 
   7   1   7      737.81      733.69     16.68 o 
   8   1   7     1214.61     1179.86     32.73 o 
   9   1   7       94.33       99.63     11.81 o 
  10   1   7      478.81      466.58     34.15 o 
  11   1   7      287.41      300.20     31.81 o 
 -11   2   7        1.06        3.35      5.68 o 
 -10   2   7      728.82      675.05     22.98 o 
  -9   2   7        3.17        4.09      3.67 o 
  -8   2   7       12.61       10.54      3.11 o 
  -7   2   7       70.89       57.98      4.30 o 
  -6   2   7      240.12      278.55      7.46 o 
  -5   2   7       52.96       72.72      4.12 o 
  -4   2   7      478.21      408.82      8.79 o 
  -3   2   7       17.61       24.43      3.14 o 
  -2   2   7      298.42      268.63      6.28 o 
  -1   2   7      137.70      131.12      6.44 o 
   0   2   7     1833.83     1896.29     22.69 o 
   1   2   7      174.84      205.53      9.06 o 
   2   2   7     1330.63     1495.96     18.32 o 
   3   2   7       40.59       55.50      3.77 o 
   4   2   7        5.40       24.83      2.28 o 
   5   2   7      383.37      360.27     16.17 o 
   6   2   7       82.70       86.05      4.60 o 
   7   2   7       13.56       19.39      4.82 o 
   8   2   7      625.57      576.79     21.56 o 
   9   2   7      221.45      205.98     16.33 o 
  10   2   7     1214.22     1204.88     43.55 o 
  11   2   7       43.26       33.80     17.41 o 
 -11   3   7      219.59      220.69     15.38 o 
 -10   3   7     1619.28     1630.76     40.61 o 
  -9   3   7       17.43       20.78      4.56 o 
  -8   3   7     3307.49     3374.15     49.33 o 
  -7   3   7        5.64        9.62      2.63 o 
  -6   3   7     2813.70     2693.50     35.93 o 
  -5   3   7       50.66       59.97      3.64 o 
  -4   3   7     5552.91     5473.19     67.38 o 
  -3   3   7     1799.91     1697.81     26.76 o 
  -2   3   7     7350.07     7211.85     87.58 o 
  -1   3   7       59.90       67.82      3.31 o 
   0   3   7     5628.16     5539.03     52.74 o 
   1   3   7       26.09       30.39      2.51 o 
   2   3   7     4528.14     4430.06     48.90 o 
   3   3   7      355.90      421.95      8.96 o 
   4   3   7     1325.27     1281.25     22.56 o 
   5   3   7      137.37      168.24      5.78 o 
   6   3   7     1478.22     1480.51     30.15 o 
   7   3   7        8.85       15.47      3.77 o 
   8   3   7     2464.84     2526.93     47.30 o 
   9   3   7      187.39      163.36     19.08 o 
  10   3   7      398.67      418.03     23.66 o 
  11   3   7      494.10      495.48     32.14 o 
 -11   4   7     1278.44     1290.42     41.88 o 
 -10   4   7        0.94        2.10      4.16 o 
  -9   4   7     2394.38     2475.33     49.68 o 
  -8   4   7       11.17       23.03      4.55 o 
  -7   4   7     5245.20     5418.64     67.08 o 
  -6   4   7       10.99       17.56      2.82 o 
  -5   4   7    10810.99    10837.10    111.66 o 
  -4   4   7       87.68       93.51      4.89 o 
  -3   4   7     7764.29     7423.39     99.03 o 
  -2   4   7       11.04       26.45      3.04 o 
  -1   4   7     7737.62     7348.50     77.99 o 
   0   4   7        4.03        3.06      1.91 o 
   1   4   7     8235.40     8293.30     87.35 o 
   2   4   7      144.50      138.48      6.20 o 
   3   4   7     6354.19     6501.36     78.67 o 
   4   4   7       65.12       62.58      3.57 o 
   5   4   7     5235.07     5208.61     64.53 o 
   6   4   7       94.67      102.41      7.08 o 
   7   4   7     2009.63     1998.65     39.07 o 
   8   4   7       16.04       26.26      5.53 o 
   9   4   7     1743.82     1796.50     63.61 o 
  10   4   7       11.88       13.68      7.80 o 
  11   4   7     1246.00     1139.57     43.75 o 
 -11   5   7      183.39      184.31     11.48 o 
 -10   5   7      390.56      431.83     15.09 o 
  -9   5   7      192.61      187.63      9.88 o 
  -8   5   7     1838.62     1857.02     35.58 o 
  -7   5   7        2.49        2.49      2.68 o 
  -6   5   7     2692.75     2761.48     37.28 o 
  -5   5   7      170.47      170.97      5.48 o 
  -4   5   7     3307.66     3184.70     42.32 o 
  -3   5   7      720.55      764.25     14.94 o 
  -2   5   7     1865.36     1789.06     25.61 o 
  -1   5   7      791.67      751.04     12.37 o 
   0   5   7     2922.41     2995.99     34.70 o 
   1   5   7       37.23       42.91      2.81 o 
   2   5   7     2800.99     2932.84     42.67 o 
   3   5   7      168.90      196.16      6.77 o 
   4   5   7     2150.18     2318.21     47.22 o 
   5   5   7      505.98      525.01     15.01 o 
   6   5   7     1980.22     1948.83     37.52 o 
   7   5   7       14.10       17.57      4.74 o 
   8   5   7     1665.90     1594.90     46.97 o 
   9   5   7      107.67      131.61     13.44 o 
  10   5   7      394.99      396.05     32.47 o 
 -11   6   7        2.89       -0.13      9.04 o 
 -10   6   7       91.12       82.84      7.82 o 
  -9   6   7       12.85        7.71      4.31 o 
  -8   6   7      250.84      230.65     10.35 o 
  -7   6   7      257.07      237.14      9.88 o 
  -6   6   7      139.84      143.54      6.39 o 
  -5   6   7      243.91      241.37      7.44 o 
  -4   6   7     1973.49     1840.74     26.91 o 
  -3   6   7      190.54      189.72      6.07 o 
  -2   6   7      132.68      117.46      4.52 o 
  -1   6   7        9.89       19.41      2.39 o 
   0   6   7      289.45      280.46      7.65 o 
   1   6   7      439.85      438.63     16.25 o 
   2   6   7      771.26      795.30     14.36 o 
   3   6   7      610.40      627.05     21.06 o 
   4   6   7      130.60      113.05      5.56 o 
   5   6   7      425.09      438.18     24.14 o 
   6   6   7       24.23       31.68      5.03 o 
   7   6   7        9.01       21.16      4.92 o 
   8   6   7      822.10      839.82     22.77 o 
   9   6   7       68.58       56.19      7.91 o 
  10   6   7      559.56      567.81     42.18 o 
 -10   7   7      650.50      565.77     36.16 o 
  -9   7   7        1.54       10.92      5.35 o 
  -8   7   7     1863.86     1689.64     60.71 o 
  -7   7   7      437.53      458.53     15.33 o 
  -6   7   7     4175.26     4148.78     53.42 o 
  -5   7   7       75.76       88.13      4.82 o 
  -4   7   7     2397.39     2319.35     32.59 o 
  -3   7   7      107.49      105.24      4.87 o 
  -2   7   7     4596.81     4454.49     56.06 o 
  -1   7   7     1655.58     1599.00     22.44 o 
   0   7   7     5003.56     5105.74     60.69 o 
   1   7   7       11.71       24.91      2.72 o 
   2   7   7     1458.86     1500.58     23.28 o 
   3   7   7      337.06      303.22      8.95 o 
   4   7   7     2375.04     2408.40     37.36 o 
   5   7   7      152.80      160.79      8.83 o 
   6   7   7     3438.29     3472.13     60.25 o 
   7   7   7      163.35      144.51      8.89 o 
   8   7   7      899.61      916.47     28.11 o 
   9   7   7       62.05       47.71      9.49 o 
  10   7   7      329.64      358.23     33.48 o 
 -10   8   7       12.75       13.06      6.16 o 
  -9   8   7     2522.81     2587.05     57.06 o 
  -8   8   7       56.27       61.05      7.47 o 
  -7   8   7     1927.95     1790.85    100.44 o 
  -6   8   7       57.18       67.29      5.83 o 
  -5   8   7     3351.61     3365.68     49.40 o 
  -4   8   7      450.50      438.63     11.39 o 
  -3   8   7     6974.39     6882.25     85.16 o 
  -2   8   7      125.36      107.79      4.39 o 
  -1   8   7     3260.96     3082.05     39.11 o 
   0   8   7      382.61      362.67      8.49 o 
   1   8   7     2297.67     2383.89     31.66 o 
   2   8   7      312.34      305.69      7.84 o 
   3   8   7     4952.55     4961.22     69.28 o 
   4   8   7       15.88       18.91      4.07 o 
   5   8   7     3530.40     3408.07     69.14 o 
   6   8   7       26.57       38.94      6.81 o 
   7   8   7     1975.22     1913.72     45.74 o 
   8   8   7       32.17       53.88      8.91 o 
   9   8   7     1429.61     1522.21     48.52 o 
  -9   9   7       12.63       13.09      6.27 o 
  -8   9   7      708.92      795.37     25.17 o 
  -7   9   7        8.37       15.31      5.54 o 
  -6   9   7     1561.12     1565.26     36.96 o 
  -5   9   7      345.14      314.08     11.26 o 
  -4   9   7      635.90      687.09     23.09 o 
  -3   9   7      392.38      380.22      9.96 o 
  -2   9   7      198.95      203.11      7.10 o 
  -1   9   7       48.44       42.93      3.75 o 
   0   9   7     1544.77     1502.78     24.57 o 
   1   9   7       11.76       10.89      2.92 o 
   2   9   7     1227.32     1256.36     28.30 o 
   3   9   7       14.99       26.90      3.96 o 
   4   9   7      437.19      432.25     23.60 o 
   5   9   7        2.13        2.31      4.31 o 
   6   9   7      552.31      547.95     20.44 o 
   7   9   7       54.61       70.77     10.68 o 
   8   9   7      773.74      738.83     30.68 o 
   9   9   7      169.90      160.88     15.06 o 
  -9  10   7       28.14       26.01      7.33 o 
  -8  10   7        4.21        8.28      6.84 o 
  -7  10   7      227.44      203.37     12.07 o 
  -6  10   7      368.23      374.82     15.45 o 
  -5  10   7      163.34      138.21      9.78 o 
  -4  10   7      126.78      125.82      7.45 o 
  -3  10   7       64.78       70.92      4.78 o 
  -2  10   7      432.34      418.16     10.56 o 
  -1  10   7      190.08      214.50      8.47 o 
   0  10   7      120.71      118.43      6.51 o 
   1  10   7      571.96      557.41     12.69 o 
   2  10   7        6.14        3.68      2.73 o 
   3  10   7      325.13      328.87     10.82 o 
   4  10   7      109.48      119.95      9.76 o 
   5  10   7       12.53       15.42      5.61 o 
   6  10   7        3.51        5.53      5.00 o 
   7  10   7      163.10      158.33     11.87 o 
   8  10   7       64.59       56.31     10.11 o 
  -8  11   7     1373.68     1479.05     44.02 o 
  -7  11   7       80.07       96.67      9.08 o 
  -6  11   7      957.84     1004.21     28.16 o 
  -5  11   7       53.19       43.91      5.56 o 
  -4  11   7     1320.14     1353.73     28.31 o 
  -3  11   7      256.62      277.27     12.15 o 
  -2  11   7     2301.52     2271.23     43.94 o 
  -1  11   7       95.47       98.11      7.44 o 
   0  11   7      973.58     1008.87     24.52 o 
   1  11   7      143.89      134.10      8.37 o 
   2  11   7     1654.17     1670.77     34.60 o 
   3  11   7        1.57       -1.56      3.98 o 
   4  11   7     1847.71     1810.91     43.73 o 
   5  11   7        3.04        7.75      5.30 o 
   6  11   7     1090.65     1064.31     31.99 o 
   7  11   7      100.91      117.93     11.66 o 
  -7  12   7     1450.51     1462.37     61.60 o 
  -6  12   7       16.11       32.05     15.74 o 
  -5  12   7     1824.92     1930.65     57.10 o 
  -4  12   7        0.04        9.46      4.90 o 
  -3  12   7     1110.36     1162.68     32.65 o 
  -2  12   7        4.64        6.00      4.21 o 
  -1  12   7      964.95      935.91     34.16 o 
   0  12   7       10.24        9.45      4.59 o 
   1  12   7     1152.82     1105.09     26.67 o 
   2  12   7       59.31       64.49      7.94 o 
   3  12   7      965.47      961.71     37.26 o 
   4  12   7        4.96       -5.31      5.31 o 
   5  12   7      892.12      924.23     37.08 o 
   6  12   7        0.26        7.37     10.04 o 
   7  12   7     1311.77     1352.82     45.45 o 
  -6  13   7      298.03      322.07     25.44 o 
  -5  13   7      245.65      252.47     18.16 o 
  -4  13   7      150.97      160.05     11.40 o 
  -3  13   7       86.75       85.99      7.86 o 
  -2  13   7      191.61      185.36     11.07 o 
  -1  13   7       45.12       56.25      7.05 o 
   0  13   7       95.94      100.59      8.33 o 
   1  13   7        1.75        6.58      5.24 o 
   2  13   7       20.55       22.56      8.28 o 
   3  13   7        1.36       11.14      6.91 o 
   4  13   7       92.71       90.66     12.55 o 
   5  13   7       26.00       18.08     11.38 o 
  -5  14   7       79.68       81.02     15.40 o 
  -4  14   7      110.87       99.10     15.40 o 
  -3  14   7       45.16       46.14      7.50 o 
  -2  14   7      157.51      176.19     12.26 o 
  -1  14   7      216.31      248.99     13.10 o 
   0  14   7      110.12      130.58     10.75 o 
   1  14   7      178.18      170.35     13.67 o 
   2  14   7        3.10       -6.70      6.70 o 
   3  14   7       92.35       74.99     16.74 o 
   4  14   7        2.51        7.37     10.71 o 
  -2  15   7      394.38      468.12     43.19 o 
  -1  15   7      131.55      138.11     12.96 o 
   0  15   7      276.35      313.61     18.59 o 
   1  15   7        3.59       12.72     10.71 o 
   2  15   7      591.52      626.73     40.84 o 
 -10   0   8       10.06        9.81     13.39 o 
  -8   0   8       25.53       23.03      5.09 o 
  -6   0   8       80.79       65.74      5.23 o 
  -4   0   8       97.00      121.64      6.35 o 
  -2   0   8     1622.40     1641.16     26.05 o 
   0   0   8     4479.10     4400.49     85.86 o 
   2   0   8     6160.68     5999.68    126.30 o 
   4   0   8     4868.84     4439.49     97.12 o 
   6   0   8     1589.47     1577.27     53.90 o 
   8   0   8      162.41      153.33     20.76 o 
  10   0   8      265.33      234.35     26.11 o 
 -11   1   8      141.60      121.86     12.07 o 
 -10   1   8      847.52      888.61     30.93 o 
  -9   1   8        2.33        3.39      3.09 o 
  -8   1   8     1333.45     1348.54     22.18 o 
  -7   1   8       18.31       19.65      3.16 o 
  -6   1   8     3370.02     3283.27     35.87 o 
  -5   1   8       67.26       67.24      3.78 o 
  -4   1   8     9587.66     9284.92    101.67 o 
  -3   1   8     1059.61     1150.81     17.33 o 
  -2   1   8    11316.62    11308.39    104.13 o 
  -1   1   8     1735.78     1756.41     23.82 o 
   0   1   8     9730.01     9828.66    107.42 o 
   1   1   8     1469.59     1425.62     25.46 o 
   2   1   8     5974.41     5855.36     77.26 o 
   3   1   8     2650.44     2654.94     35.34 o 
   4   1   8     1194.97     1152.77     23.20 o 
   5   1   8     1146.04     1057.08     29.57 o 
   6   1   8      356.16      331.90     11.02 o 
   7   1   8      917.64      930.12     25.52 o 
   8   1   8      333.77      324.10     19.89 o 
   9   1   8      138.70      130.93     13.71 o 
  10   1   8      405.98      397.94     24.13 o 
 -11   2   8      258.69      279.25     17.97 o 
 -10   2   8        8.63        9.22      4.04 o 
  -9   2   8     2289.63     2284.25     48.91 o 
  -8   2   8      547.97      536.90     13.00 o 
  -7   2   8     5511.27     5361.93     74.06 o 
  -6   2   8       37.56       40.89      3.11 o 
  -5   2   8     9679.15     9475.60    105.17 o 
  -4   2   8      141.82      159.18      5.96 o 
  -3   2   8    20551.98    19971.81    213.06 o 
  -2   2   8      276.35      266.28      6.29 o 
  -1   2   8    16662.74    16271.01    157.18 o 
   0   2   8       31.98       35.16      3.07 o 
   1   2   8    10697.61    10693.61    125.80 o 
   2   2   8       20.22       34.44      3.94 o 
   3   2   8     6673.41     6534.99     79.35 o 
   4   2   8      119.52      138.52      5.29 o 
   5   2   8     2177.15     2159.54     33.02 o 
   6   2   8        4.92       10.74      5.21 o 
   7   2   8      387.98      360.18     14.98 o 
   8   2   8      177.92      181.00     15.38 o 
   9   2   8      539.42      516.55     26.27 o 
  10   2   8       69.78       67.77     11.84 o 
 -11   3   8        5.49       11.80      7.37 o 
 -10   3   8       15.11       26.86      4.75 o 
  -9   3   8      101.83      110.25      7.77 o 
  -8   3   8      826.85      799.36     16.86 o 
  -7   3   8        5.81        7.69      3.00 o 
  -6   3   8     4977.54     4799.20     56.30 o 
  -5   3   8      634.06      627.25     11.62 o 
  -4   3   8     5670.05     5422.58     67.48 o 
  -3   3   8      722.89      743.84     13.65 o 
  -2   3   8     3406.11     3412.82     52.20 o 
  -1   3   8      934.58      955.41     14.67 o 
   0   3   8     8334.65     8517.40     84.45 o 
   1   3   8     2736.75     2631.44     36.43 o 
   2   3   8     3177.05     3137.73     40.83 o 
   3   3   8     2372.37     2216.58     34.97 o 
   4   3   8      179.99      177.91      5.89 o 
   5   3   8     1279.15     1247.97     21.46 o 
   6   3   8     2038.04     2051.02     44.47 o 
   7   3   8      225.05      248.34     12.89 o 
   8   3   8      336.72      316.46     19.64 o 
   9   3   8       89.88       90.22     12.31 o 
  10   3   8       67.13       55.55     11.05 o 
 -11   4   8       35.21       29.79      6.48 o 
 -10   4   8       68.18       61.58      6.74 o 
  -9   4   8        6.73        6.87      4.18 o 
  -8   4   8      127.18      126.22      7.49 o 
  -7   4   8      408.42      429.76     10.26 o 
  -6   4   8        0.10        2.10      2.42 o 
  -5   4   8     1061.31     1039.27     16.63 o 
  -4   4   8      391.64      393.16      9.54 o 
  -3   4   8       94.13      112.75     12.96 o 
  -2   4   8     2110.18     2156.78     30.26 o 
  -1   4   8      133.75      137.47     10.40 o 
   0   4   8     3174.36     3313.71     38.14 o 
   1   4   8     1209.29     1151.00     29.17 o 
   2   4   8     4765.42     4558.99     57.29 o 
   3   4   8        0.79        5.93      1.96 o 
   4   4   8     1475.90     1357.38     20.96 o 
   5   4   8       24.65       24.04      3.85 o 
   6   4   8     1459.76     1471.40     35.20 o 
   7   4   8      491.22      497.57     18.22 o 
   8   4   8     2658.81     2701.70     73.05 o 
   9   4   8       70.67       75.29     11.36 o 
  10   4   8      237.08      273.60     20.12 o 
 -10   5   8      257.89      270.32     12.21 o 
  -9   5   8        3.48        1.48      3.84 o 
  -8   5   8     1845.20     1902.17     44.94 o 
  -7   5   8        9.26        7.55      2.97 o 
  -6   5   8     4134.68     3965.46     51.38 o 
  -5   5   8      227.54      209.57      6.61 o 
  -4   5   8     6867.84     6586.27     81.99 o 
  -3   5   8       65.78       80.98      5.37 o 
  -2   5   8    11816.58    11617.49    139.14 o 
  -1   5   8     1368.70     1441.99     51.21 o 
   0   5   8     4753.81     4569.88     51.15 o 
   1   5   8      793.41      810.47     15.06 o 
   2   5   8     1427.45     1404.33     23.93 o 
   3   5   8     1459.00     1462.00     24.80 o 
   4   5   8     4059.52     4121.50     58.76 o 
   5   5   8     2617.90     2528.48     45.77 o 
   6   5   8     1993.23     1952.72     43.56 o 
   7   5   8      845.11      880.43     34.42 o 
   8   5   8       50.07       54.24      7.58 o 
   9   5   8       27.08       35.59      9.15 o 
  10   5   8       68.37       59.78     13.39 o 
 -10   6   8       27.78       28.98      5.77 o 
  -9   6   8      832.13      862.28     22.10 o 
  -8   6   8        0.42        2.40      3.98 o 
  -7   6   8     1856.06     1889.72     28.25 o 
  -6   6   8        0.79        7.32      3.19 o 
  -5   6   8     6965.67     6639.89     83.24 o 
  -4   6   8      202.25      181.19      6.67 o 
  -3   6   8    10613.30    10281.31    135.78 o 
  -2   6   8      504.56      478.60     10.58 o 
  -1   6   8     7904.65     7839.68     90.22 o 
   0   6   8      596.85      580.30     10.37 o 
   1   6   8    10016.50     9911.09    105.30 o 
   2   6   8      484.76      511.56     12.25 o 
   3   6   8     4523.91     4531.66     63.92 o 
   4   6   8      207.93      240.08     17.71 o 
   5   6   8      283.91      285.75     11.45 o 
   6   6   8      207.03      190.46     16.01 o 
   7   6   8      394.57      369.54     15.92 o 
   8   6   8        0.16        3.91      4.91 o 
   9   6   8      561.06      586.56     22.03 o 
 -10   7   8       15.12       11.38      8.70 o 
  -9   7   8        6.89        7.34      5.84 o 
  -8   7   8      631.64      588.75     17.14 o 
  -7   7   8       11.53       15.52      4.41 o 
  -6   7   8      564.64      559.42     12.24 o 
  -5   7   8      154.31      165.95      6.59 o 
  -4   7   8      798.44      822.44     15.32 o 
  -3   7   8      270.64      279.78      8.04 o 
  -2   7   8     4051.80     4069.49     53.02 o 
  -1   7   8      356.79      373.07      8.81 o 
   0   7   8     4756.95     4773.19     57.64 o 
   1   7   8     2009.87     1920.23     36.52 o 
   2   7   8      965.76     1015.42     17.84 o 
   3   7   8     3386.56     3327.29     49.38 o 
   4   7   8      149.26      155.59      7.07 o 
   5   7   8      901.93      915.76     22.46 o 
   6   7   8       66.88       58.50      7.21 o 
   7   7   8       39.49       35.71      6.55 o 
   8   7   8        0.62       -2.46      5.90 o 
   9   7   8      391.67      424.10     23.07 o 
  -9   8   8      232.52      223.92     14.91 o 
  -8   8   8        5.86        3.88      5.24 o 
  -7   8   8      597.52      602.41     20.20 o 
  -6   8   8        0.24        1.08      4.27 o 
  -5   8   8        0.77        2.91      2.62 o 
  -4   8   8       22.16       32.69      3.39 o 
  -3   8   8        1.71        8.82      2.57 o 
  -2   8   8      268.12      301.14      8.03 o 
  -1   8   8     1942.19     1778.69     36.89 o 
   0   8   8     2644.65     2706.72     35.65 o 
   1   8   8      324.66      301.35      9.96 o 
   2   8   8     2412.92     2350.94     33.91 o 
   3   8   8       23.00       40.96      6.73 o 
   4   8   8     2402.33     2412.53     44.69 o 
   5   8   8       84.96       95.85     12.49 o 
   6   8   8     2031.11     2027.05     56.98 o 
   7   8   8       86.72       95.08     11.59 o 
   8   8   8      369.74      385.47     21.98 o 
   9   8   8      231.86      232.24     17.92 o 
  -9   9   8        5.34        8.60      6.10 o 
  -8   9   8      166.91      193.82     12.14 o 
  -7   9   8      569.11      577.32     20.17 o 
  -6   9   8     1343.89     1371.95     28.69 o 
  -5   9   8      216.81      236.90     10.31 o 
  -4   9   8     4927.83     4783.62     68.29 o 
  -3   9   8      582.34      574.46     13.73 o 
  -2   9   8     3922.88     3833.47     48.02 o 
  -1   9   8      170.06      208.18      9.82 o 
   0   9   8     2796.18     2750.62     42.74 o 
   1   9   8      147.98      171.65      7.58 o 
   2   9   8     3299.14     3247.38     49.32 o 
   3   9   8     1037.39     1102.11     34.95 o 
   4   9   8     1363.69     1362.73     36.74 o 
   5   9   8      659.33      670.63     33.81 o 
   6   9   8      107.65      112.66     12.28 o 
   7   9   8      650.98      632.70     28.17 o 
   8   9   8      165.41      186.50     19.75 o 
  -8  10   8       18.86       24.61      7.80 o 
  -7  10   8     1176.20     1137.72     30.92 o 
  -6  10   8      174.07      175.99     11.22 o 
  -5  10   8     3078.99     3126.59     54.14 o 
  -4  10   8      277.52      297.86     10.14 o 
  -3  10   8     3614.30     3649.64     60.37 o 
  -2  10   8      336.52      314.61      9.50 o 
  -1  10   8     4737.29     4698.10     75.81 o 
   0  10   8        2.08       12.31      4.03 o 
   1  10   8     2288.89     2396.73     43.03 o 
   2  10   8        0.58        4.71      3.35 o 
   3  10   8     1254.63     1289.69     33.56 o 
   4  10   8      197.71      200.00     12.54 o 
   5  10   8      858.48      783.39     34.48 o 
   6  10   8       40.45       54.79      9.70 o 
   7  10   8       73.90       70.00     11.33 o 
  -7  11   8        0.63       10.32      7.67 o 
  -6  11   8      207.07      199.34     11.98 o 
  -5  11   8       62.87       59.64      7.15 o 
  -4  11   8      526.41      561.61     19.74 o 
  -3  11   8       10.94       17.91      6.38 o 
  -2  11   8      896.76     1000.70     36.53 o 
  -1  11   8      589.57      562.66     19.69 o 
   0  11   8     1118.51     1227.46     49.90 o 
   1  11   8     1253.91     1174.81     33.23 o 
   2  11   8      287.55      301.25     18.45 o 
   3  11   8      517.43      518.24     20.14 o 
   4  11   8       11.55       16.83      5.89 o 
   5  11   8      644.74      694.96     29.35 o 
   6  11   8       34.28       16.74      8.05 o 
   7  11   8      439.92      467.05     25.04 o 
  -6  12   8        5.75       16.74      9.37 o 
  -5  12   8      115.26       80.35     13.39 o 
  -4  12   8       31.83       18.08      6.63 o 
  -3  12   8       65.13       59.33      7.70 o 
  -2  12   8       70.84       63.44      7.56 o 
  -1  12   8      277.31      232.81     13.33 o 
   0  12   8      630.32      642.19     21.82 o 
   1  12   8      417.02      398.98     16.74 o 
   2  12   8     1240.35     1315.06     69.13 o 
   3  12   8       55.63       64.74     13.73 o 
   4  12   8      903.53      894.56     48.88 o 
   5  12   8       68.26       85.71     17.41 o 
   6  12   8      337.14      391.04     32.14 o 
  -5  13   8       54.34       46.87     12.72 o 
  -4  13   8      821.89      849.51     30.76 o 
  -3  13   8        1.94        1.04      6.87 o 
  -2  13   8     2026.92     2060.86     48.54 o 
  -1  13   8      187.85      220.90     13.47 o 
   0  13   8     1213.80     1300.93     35.04 o 
   1  13   8      113.45      141.28     12.15 o 
   2  13   8      613.50      636.80     30.79 o 
   3  13   8       91.15      104.98     14.06 o 
   4  13   8      685.66      656.19     42.18 o 
  -3  14   8     1417.56     1544.94     72.98 o 
  -2  14   8       63.19       55.97      9.47 o 
  -1  14   8     1152.40     1244.23     44.53 o 
   0  14   8       68.50       40.84      8.67 o 
   1  14   8      705.78      735.17     28.29 o 
   2  14   8        0.64        0.00      9.37 o 
   3  14   8      299.91      384.34     32.81 o 
 -11   0   9     2015.81     2066.33     84.37 o 
  -9   0   9      439.80      479.63     17.01 o 
  -7   0   9     1000.85     1036.23     25.76 o 
  -5   0   9     6122.69     5995.28     91.27 o 
  -3   0   9     2299.72     2310.85     39.14 o 
  -1   0   9      595.35      632.87     15.09 o 
   1   0   9     6103.28     6044.40    102.98 o 
   3   0   9     6913.56     6833.19    144.22 o 
   5   0   9     3188.84     3097.09     73.12 o 
   7   0   9     2524.15     2444.65     97.09 o 
   9   0   9      248.53      226.99     26.78 o 
 -11   1   9      157.76      150.28     13.96 o 
 -10   1   9      280.01      291.73     11.11 o 
  -9   1   9      348.45      347.89     10.24 o 
  -8   1   9     2049.26     2153.71     32.27 o 
  -7   1   9       62.35       77.70      4.89 o 
  -6   1   9      534.89      522.07      9.41 o 
  -5   1   9      451.76      452.63      9.51 o 
  -4   1   9      169.88      196.37      7.96 o 
  -3   1   9     2264.00     2234.77     30.54 o 
  -2   1   9     3874.52     3963.39     43.70 o 
  -1   1   9     1284.62     1207.86     16.77 o 
   0   1   9     2210.12     2130.91     27.97 o 
   1   1   9      335.85      313.17     12.50 o 
   2   1   9     1984.20     1992.87     49.26 o 
   3   1   9     2134.70     2088.65     36.53 o 
   4   1   9     2302.42     2192.32     38.04 o 
   5   1   9     3205.19     3114.79     69.83 o 
   6   1   9     1071.76     1049.19     19.97 o 
   7   1   9     2831.60     2893.18    128.56 o 
   8   1   9      326.57      317.73     20.59 o 
   9   1   9     2663.80     2575.70     74.33 o 
  10   1   9       16.35       16.74      8.96 o 
 -10   2   9      143.37      158.67      8.50 o 
  -9   2   9       16.08       20.57      4.26 o 
  -8   2   9      322.44      317.47      9.47 o 
  -7   2   9       68.26       82.61      4.98 o 
  -6   2   9     1776.01     1754.70     23.02 o 
  -5   2   9        0.45        0.25      2.06 o 
  -4   2   9      650.86      638.20     13.64 o 
  -3   2   9        0.98        1.11      1.96 o 
  -2   2   9      242.52      240.40      6.54 o 
  -1   2   9      113.56      147.63     11.88 o 
   0   2   9     2575.35     2548.82     32.42 o 
   1   2   9      194.62      223.03     13.63 o 
   2   2   9     5037.18     4912.40     66.71 o 
   3   2   9       20.94       26.01      6.28 o 
   4   2   9     4944.67     4924.34     67.22 o 
   5   2   9      280.87      289.48     15.22 o 
   6   2   9     5021.74     4971.48     92.59 o 
   7   2   9      227.58      243.18     12.71 o 
   8   2   9     4537.89     4529.19    157.35 o 
   9   2   9        0.16        3.72      6.27 o 
  10   2   9     1338.40     1342.25     48.99 o 
 -10   3   9      362.26      419.97     15.25 o 
  -9   3   9      529.55      530.56     16.35 o 
  -8   3   9      490.87      506.79     14.52 o 
  -7   3   9      313.50      324.46      9.14 o 
  -6   3   9     1604.24     1648.66     22.12 o 
  -5   3   9       11.82       17.38      2.79 o 
  -4   3   9      627.58      624.15     12.68 o 
  -3   3   9        3.88        6.13      2.87 o 
  -2   3   9      687.97      711.04     13.48 o 
  -1   3   9     1020.49     1048.05     16.28 o 
   0   3   9     3605.49     3634.77     43.82 o 
   1   3   9      548.30      555.45     11.60 o 
   2   3   9     3353.77     3191.26     45.78 o 
   3   3   9     2989.68     3022.55     43.77 o 
   4   3   9     1828.86     1784.30     35.88 o 
   5   3   9     4199.22     4266.39     59.53 o 
   6   3   9     1106.99     1116.23     29.73 o 
   7   3   9      703.17      739.74     31.44 o 
   8   3   9      383.65      363.10     21.78 o 
   9   3   9      448.93      479.51     30.80 o 
  10   3   9      297.45      316.19     28.12 o 
 -10   4   9       54.96       41.06      6.29 o 
  -9   4   9     1922.82     1850.75     37.05 o 
  -8   4   9       44.22       37.09      4.21 o 
  -7   4   9      483.88      502.36     11.62 o 
  -6   4   9        0.29       -0.16      2.19 o 
  -5   4   9      397.45      408.81      9.35 o 
  -4   4   9      218.35      236.37      7.40 o 
  -3   4   9     5686.62     5687.86     86.06 o 
  -2   4   9      308.17      329.05      9.74 o 
  -1   4   9     5374.45     5405.33     67.77 o 
   0   4   9       39.65       44.88      3.42 o 
   1   4   9     3565.99     3499.01     42.49 o 
   2   4   9        2.23       13.81      5.00 o 
   3   4   9     5497.68     5406.31     72.86 o 
   4   4   9      684.18      651.01     27.14 o 
   5   4   9     1684.31     1595.14     30.54 o 
   6   4   9       73.43       83.79     11.86 o 
   7   4   9      554.72      585.37     36.18 o 
   8   4   9      160.72      164.08     12.79 o 
   9   4   9      437.53      413.27     24.13 o 
 -10   5   9      252.06      231.54     12.50 o 
  -9   5   9      531.24      517.25     16.78 o 
  -8   5   9      628.98      626.13     17.93 o 
  -7   5   9     1207.20     1124.34     19.54 o 
  -6   5   9     1382.11     1308.53     20.07 o 
  -5   5   9      107.77      104.49      4.92 o 
  -4   5   9      347.94      353.28     11.20 o 
  -3   5   9       78.65       63.22      4.98 o 
  -2   5   9     1560.48     1584.24     35.89 o 
  -1   5   9     1058.71     1034.09     19.44 o 
   0   5   9     3137.60     3272.64     40.94 o 
   1   5   9     4656.56     4580.56     58.83 o 
   2   5   9     1105.81     1086.94     22.58 o 
   3   5   9     1617.60     1604.66     30.14 o 
   4   5   9      766.74      737.20     19.04 o 
   5   5   9     1808.21     1835.47     41.92 o 
   6   5   9     1292.14     1331.81     48.93 o 
   7   5   9     3166.16     3369.05     93.52 o 
   8   5   9       26.80       24.73      6.50 o 
   9   5   9      932.96      929.81     37.80 o 
 -10   6   9      155.70      164.99     10.93 o 
  -9   6   9       78.38       90.02      7.66 o 
  -8   6   9      143.54      155.39      9.08 o 
  -7   6   9       12.45        8.84      3.09 o 
  -6   6   9      146.21      154.75      6.15 o 
  -5   6   9      295.22      258.05      7.98 o 
  -4   6   9      507.05      462.50     12.97 o 
  -3   6   9        0.34        0.54      2.65 o 
  -2   6   9      742.11      674.89     14.57 o 
  -1   6   9     1472.59     1437.62     24.80 o 
   0   6   9      347.06      368.95     10.82 o 
   1   6   9       23.57       34.07      5.39 o 
   2   6   9     2102.80     2203.81     34.80 o 
   3   6   9      450.30      482.02     25.80 o 
   4   6   9     5095.59     5272.32     81.27 o 
   5   6   9      479.93      520.23     27.00 o 
   6   6   9     2877.00     3015.74     88.52 o 
   7   6   9      163.32      152.27     11.06 o 
   8   6   9     2426.99     2539.17    104.14 o 
   9   6   9        2.80       -4.86      6.38 o 
  -9   7   9        0.37        3.35      5.68 o 
  -8   7   9      350.96      378.97     15.01 o 
  -7   7   9       60.70       54.80      5.46 o 
  -6   7   9     1045.00     1074.53     20.22 o 
  -5   7   9      211.52      210.19      8.08 o 
  -4   7   9     2177.37     2165.74     34.32 o 
  -3   7   9      209.34      178.18      8.02 o 
  -2   7   9      456.94      485.07     12.06 o 
  -1   7   9       59.15       53.18      4.12 o 
   0   7   9     1228.09     1318.81     21.89 o 
   1   7   9       40.12       45.52      3.88 o 
   2   7   9     4416.24     4330.78     61.56 o 
   3   7   9      570.12      635.23     21.55 o 
   4   7   9     1959.68     1864.49     42.21 o 
   5   7   9     1378.96     1393.23     56.93 o 
   6   7   9      312.01      312.84     15.20 o 
   7   7   9     1245.83     1305.67     43.44 o 
   8   7   9      373.21      387.43     22.19 o 
  -9   8   9      530.94      553.60     24.09 o 
  -8   8   9       12.97        5.57      5.90 o 
  -7   8   9     1324.33     1322.59     38.79 o 
  -6   8   9        2.10        6.85      3.66 o 
  -5   8   9     1678.75     1704.98     32.28 o 
  -4   8   9      676.19      656.07     16.66 o 
  -3   8   9     1348.20     1366.13     24.11 o 
  -2   8   9      120.38      126.81      6.16 o 
  -1   8   9     2278.32     2362.56     34.46 o 
   0   8   9        8.26        3.90      2.72 o 
   1   8   9     2753.15     2713.97     37.95 o 
   2   8   9       81.39       88.89      5.72 o 
   3   8   9     2234.91     2161.92     70.84 o 
   4   8   9      152.81      141.09      9.94 o 
   5   8   9     2068.39     1994.52     56.51 o 
   6   8   9      365.91      376.99     20.97 o 
   7   8   9      524.89      521.59     25.72 o 
   8   8   9        6.54       15.89      7.88 o 
  -8   9   9      303.96      302.85     17.28 o 
  -7   9   9      171.41      153.51     12.49 o 
  -6   9   9       43.54       53.51      6.80 o 
  -5   9   9       44.09       39.27      5.18 o 
  -4   9   9      179.86      190.11      8.94 o 
  -3   9   9      272.77      281.94     10.60 o 
  -2   9   9     1328.86     1278.64     23.14 o 
  -1   9   9      383.74      399.46     11.78 o 
   0   9   9      878.43      876.24     22.88 o 
   1   9   9      654.85      660.11     17.18 o 
   2   9   9      492.94      514.33     28.51 o 
   3   9   9     1093.21     1095.70     24.16 o 
   4   9   9      263.72      237.59     20.09 o 
   5   9   9     1225.02     1211.65     40.69 o 
   6   9   9      127.47      150.61     13.96 o 
   7   9   9     1253.10     1259.63     43.96 o 
  -7  10   9       51.78       56.76      8.52 o 
  -6  10   9       64.54       69.50      9.00 o 
  -5  10   9       75.08       78.31      9.22 o 
  -4  10   9       16.15       17.93      4.17 o 
  -3  10   9      106.88      104.65      6.83 o 
  -2  10   9        2.91       -3.14      3.14 o 
  -1  10   9      187.54      182.07     19.62 o 
   0  10   9      599.03      576.67     14.71 o 
   1  10   9       53.12       53.43      8.75 o 
   2  10   9     1394.66     1400.51     28.68 o 
   3  10   9       13.33        6.38      4.70 o 
   4  10   9      995.77      981.36     35.27 o 
   5  10   9      195.96      172.16     18.08 o 
   6  10   9     1728.85     1779.93     54.42 o 
   7  10   9      211.71      208.41     17.28 o 
  -6  11   9      280.97      312.13     21.76 o 
  -5  11   9        1.89       -2.61      4.11 o 
  -4  11   9      754.23      810.67     28.87 o 
  -3  11   9        2.16       10.10      5.90 o 
  -2  11   9      967.27      973.62     28.22 o 
  -1  11   9        9.20        7.86      5.25 o 
   0  11   9     1527.25     1514.41     72.32 o 
   1  11   9        6.30        6.86      5.62 o 
   2  11   9     1053.28      978.26     31.82 o 
   3  11   9      435.92      417.11     33.48 o 
   4  11   9      872.53      911.98     34.78 o 
   5  11   9      808.69      864.53     34.09 o 
   6  11   9      342.42      354.74     22.01 o 
  -5  12   9      430.21      447.28     29.46 o 
  -4  12   9        0.42        6.36      6.16 o 
  -3  12   9      441.94      422.39     20.34 o 
  -2  12   9       80.12      116.33     10.34 o 
  -1  12   9      837.89      816.21     26.02 o 
   0  12   9       49.35       64.93     12.72 o 
   1  12   9     1587.13     1714.83     47.76 o 
   2  12   9       27.81       36.16     12.72 o 
   3  12   9     1147.54     1148.34     57.58 o 
   4  12   9      259.37      225.65     25.44 o 
   5  12   9      390.33      423.85     34.15 o 
  -4  13   9       19.71       11.66      7.33 o 
  -3  13   9       46.86       64.37      9.91 o 
  -2  13   9      127.05      141.12     11.49 o 
  -1  13   9        1.46        0.88      5.90 o 
   0  13   9      148.68      188.74     14.59 o 
   1  13   9      476.98      477.67     22.19 o 
   2  13   9       57.98       80.35     16.74 o 
   3  13   9      695.26      681.64     43.52 o 
   0  14   9      173.43      186.81     22.77 o 
 -10   0  10       37.14       64.95     14.73 o 
  -8   0  10      851.50      851.41     28.22 o 
  -6   0  10     2140.02     2067.44     43.46 o 
  -4   0  10     2039.44     1850.48     38.17 o 
  -2   0  10     1070.39      986.32     21.11 o 
   0   0  10     6232.41     6410.06    110.21 o 
   2   0  10     7280.45     7233.51    122.61 o 
   4   0  10     1989.70     1995.76     55.91 o 
   6   0  10      928.09      959.21     36.83 o 
   8   0  10     1852.58     1899.61     84.37 o 
 -10   1  10     1033.35     1095.89     29.07 o 
  -9   1  10       33.27       43.19      5.39 o 
  -8   1  10     1834.39     1849.20     34.31 o 
  -7   1  10      202.02      197.69      8.05 o 
  -6   1  10      711.10      726.93     13.43 o 
  -5   1  10     1431.17     1397.30     28.60 o 
  -4   1  10       76.46       81.47      4.53 o 
  -3   1  10     2077.82     1966.08     28.34 o 
  -2   1  10     1763.19     1777.97     23.01 o 
  -1   1  10     2790.38     2695.90     34.09 o 
   0   1  10     2168.35     2126.63     28.23 o 
   1   1  10     1514.23     1537.47     36.00 o 
   2   1  10       27.17       24.88      3.41 o 
   3   1  10      854.11      884.00     19.43 o 
   4   1  10       11.83       30.99      6.92 o 
   5   1  10     1921.69     1929.78     31.60 o 
   6   1  10      303.18      288.08     11.01 o 
   7   1  10      857.65      822.39     34.09 o 
   8   1  10      339.48      351.53     22.49 o 
   9   1  10      567.11      581.80     30.30 o 
 -10   2  10        3.73        7.77      5.02 o 
  -9   2  10     1247.95     1321.15     27.13 o 
  -8   2  10        0.38        2.03      3.66 o 
  -7   2  10     2362.48     2409.16     34.39 o 
  -6   2  10      215.65      207.64      6.80 o 
  -5   2  10     4366.33     4361.66     60.99 o 
  -4   2  10      245.44      237.14     11.06 o 
  -3   2  10     1181.24     1149.89     20.67 o 
  -2   2  10      818.40      757.53     14.47 o 
  -1   2  10      166.95      184.45      5.81 o 
   0   2  10      164.68      143.51      5.98 o 
   1   2  10      431.39      485.34     10.41 o 
   2   2  10      271.25      268.22      8.74 o 
   3   2  10     1283.95     1251.25     22.59 o 
   4   2  10       31.61       34.13      6.56 o 
   5   2  10      653.38      631.33     14.69 o 
   6   2  10        5.53        4.10      4.46 o 
   7   2  10      245.63      239.24     13.19 o 
   8   2  10        3.24        6.25      7.05 o 
   9   2  10      161.80      150.96     16.08 o 
 -10   3  10      817.16      862.53     25.12 o 
  -9   3  10      323.51      332.76     14.27 o 
  -8   3  10     1376.75     1411.42     28.28 o 
  -7   3  10       91.75       98.08      5.76 o 
  -6   3  10     1255.95     1317.01     20.17 o 
  -5   3  10      456.28      409.70     10.32 o 
  -4   3  10     1220.69     1161.04     21.31 o 
  -3   3  10     4262.67     4041.42     56.97 o 
  -2   3  10      431.60      433.57      9.56 o 
  -1   3  10     1949.66     1887.83     25.99 o 
   0   3  10       20.80       20.79      2.89 o 
   1   3  10      329.66      370.10      8.88 o 
   2   3  10       67.58       67.02      4.72 o 
   3   3  10     1638.19     1709.51     28.48 o 
   4   3  10      872.90      867.09     20.49 o 
   5   3  10     1690.06     1710.32     28.75 o 
   6   3  10      172.16      183.09     11.61 o 
   7   3  10     1010.26     1065.20     30.27 o 
   8   3  10       88.26       92.64     12.76 o 
   9   3  10      949.93      950.81     54.91 o 
  -9   4  10       14.39       18.09      5.21 o 
  -8   4  10      228.64      235.53     10.16 o 
  -7   4  10        1.84        9.85      3.30 o 
  -6   4  10     2342.73     2276.87     30.63 o 
  -5   4  10        7.98        7.95      2.72 o 
  -4   4  10     3308.52     3122.12     45.98 o 
  -3   4  10      183.47      203.91      7.76 o 
  -2   4  10     3435.26     3305.85     48.68 o 
  -1   4  10       91.47       80.48      5.51 o 
   0   4  10     5880.43     5882.44     68.07 o 
   1   4  10        4.48        0.93      2.17 o 
   2   4  10     1959.69     2058.22     32.66 o 
   3   4  10      276.73      284.28      9.27 o 
   4   4  10     1327.90     1359.09     24.06 o 
   5   4  10      146.83      139.53     10.11 o 
   6   4  10     2545.52     2573.84     55.61 o 
   7   4  10        5.61       13.39      5.51 o 
   8   4  10     1622.18     1662.72     54.39 o 
   9   4  10       11.25        3.10      7.53 o 
  -9   5  10      128.54      130.65      9.72 o 
  -8   5  10     1662.79     1703.35     32.97 o 
  -7   5  10      178.52      161.90      7.50 o 
  -6   5  10     1456.72     1435.57     21.69 o 
  -5   5  10      995.39      999.75     17.99 o 
  -4   5  10      769.10      791.21     16.66 o 
  -3   5  10     2675.63     2618.23     44.75 o 
  -2   5  10      173.00      181.40      7.62 o 
  -1   5  10     1782.01     1721.16     28.90 o 
   0   5  10      265.49      297.95      8.75 o 
   1   5  10     1595.62     1589.65     25.20 o 
   2   5  10      388.70      387.01     11.45 o 
   3   5  10     2152.74     2047.33     37.29 o 
   4   5  10      202.18      179.64      8.69 o 
   5   5  10      700.17      719.90     27.28 o 
   6   5  10      550.99      518.22     19.80 o 
   7   5  10       93.37      101.96      9.62 o 
   8   5  10      330.49      338.20     17.09 o 
  -9   6  10     1069.77     1131.63     29.80 o 
  -8   6  10       19.06       24.09      5.66 o 
  -7   6  10     1835.59     1948.64     31.97 o 
  -6   6  10        1.94       11.76      3.20 o 
  -5   6  10     1957.72     1990.89     29.77 o 
  -4   6  10       45.80       38.27      4.21 o 
  -3   6  10     1031.69     1002.87     21.97 o 
  -2   6  10      142.75      147.95     12.26 o 
  -1   6  10      488.68      430.53     12.39 o 
   0   6  10      545.72      506.36     11.73 o 
   1   6  10      113.13      115.20      5.76 o 
   2   6  10        0.90        3.97      3.75 o 
   3   6  10      416.43      426.69     13.13 o 
   4   6  10      173.79      193.61     10.12 o 
   5   6  10      284.71      280.49     15.13 o 
   6   6  10       15.48       10.61      5.38 o 
   7   6  10       79.44       79.97      9.23 o 
   8   6  10       80.38       83.55      9.81 o 
  -8   7  10      607.07      631.26     20.40 o 
  -7   7  10      424.17      410.63     11.90 o 
  -6   7  10      403.82      444.75     11.32 o 
  -5   7  10      919.22      857.17     16.56 o 
  -4   7  10      268.73      278.07      9.45 o 
  -3   7  10     1158.91     1106.59     58.18 o 
  -2   7  10      598.95      548.92     13.61 o 
  -1   7  10     2521.74     2517.42     41.29 o 
   0   7  10      305.09      257.08     13.12 o 
   1   7  10     1961.61     1936.68     32.38 o 
   2   7  10       31.67       38.07      3.95 o 
   3   7  10      539.71      596.38     16.36 o 
   4   7  10        0.62        5.06      4.22 o 
   5   7  10     1011.98     1101.24     34.51 o 
   6   7  10      184.18      179.90     12.08 o 
   7   7  10     1134.15     1207.48     47.54 o 
   8   7  10       41.92       60.21     10.86 o 
  -8   8  10      302.25      282.88     16.76 o 
  -7   8  10        0.99        7.45      5.62 o 
  -6   8  10     1204.29     1144.74     24.59 o 
  -5   8  10        8.56        5.68      3.73 o 
  -4   8  10     1861.99     1817.68     30.81 o 
  -3   8  10      182.98      210.17      8.19 o 
  -2   8  10     2300.19     2337.26     37.27 o 
  -1   8  10       50.87       54.43      5.47 o 
   0   8  10     3119.02     3104.22     47.25 o 
   1   8  10        8.43       15.18      3.40 o 
   2   8  10     3402.90     3497.15     47.94 o 
   3   8  10        5.42        2.70      3.14 o 
   4   8  10     1162.76     1232.79     32.53 o 
   5   8  10      165.06      148.93     14.18 o 
   6   8  10      482.46      516.25     25.72 o 
   7   8  10       95.44       79.01     11.72 o 
  -7   9  10       81.84       97.78     10.86 o 
  -6   9  10      816.85      851.35     29.19 o 
  -5   9  10      588.60      603.29     16.73 o 
  -4   9  10      284.82      306.66     11.44 o 
  -3   9  10     1368.31     1365.78     28.03 o 
  -2   9  10      298.99      332.91     12.01 o 
  -1   9  10      921.70      959.24     22.02 o 
   0   9  10      442.66      459.23     17.49 o 
   1   9  10      354.85      384.04     13.12 o 
   2   9  10      161.67      178.19      9.27 o 
   3   9  10      627.25      622.68     21.48 o 
   4   9  10       18.92       12.95      6.85 o 
   5   9  10      599.39      510.40     26.11 o 
   6   9  10       84.93       86.90     11.59 o 
  -6  10  10       33.68       30.07      7.80 o 
  -5  10  10      902.95      965.29     26.38 o 
  -4  10  10       23.03       19.61      4.49 o 
  -3  10  10      583.39      640.70     17.29 o 
  -2  10  10       37.95       37.41      5.61 o 
  -1  10  10       12.93       19.77      5.09 o 
   0  10  10        0.62       -0.11      4.48 o 
   1  10  10      166.84      163.69      8.87 o 
   2  10  10      230.04      274.02     11.42 o 
   3  10  10      161.88      139.52     10.50 o 
   4  10  10      262.85      325.44     27.12 o 
   5  10  10       38.61       26.12     17.74 o 
   6  10  10        4.23       12.30      8.37 o 
  -5  11  10      702.35      667.67     23.22 o 
  -4  11  10      115.00      115.59     11.33 o 
  -3  11  10      988.65      938.06     32.37 o 
  -2  11  10       89.86       81.84     10.58 o 
  -1  11  10     1196.45     1246.95     38.61 o 
   0  11  10        7.37       13.68      6.43 o 
   1  11  10      906.12     1042.73     51.56 o 
   2  11  10       37.83       51.39      8.66 o 
   3  11  10      619.77      671.31     29.31 o 
   4  11  10      120.05      107.18     12.78 o 
   5  11  10      377.88      394.80     23.43 o 
  -4  12  10     1108.22     1151.11     37.58 o 
  -3  12  10       21.95       28.97      7.72 o 
  -2  12  10     1826.84     1991.77     54.56 o 
  -1  12  10       32.61       66.42      9.81 o 
   0  12  10      763.03      873.39     31.46 o 
   1  12  10        4.32        6.70      6.27 o 
   2  12  10      471.20      496.16     36.83 o 
   3  12  10       13.30       16.74     11.38 o 
  -2  13  10       20.33       40.17     13.39 o 
  -1  13  10      250.28      295.18     18.00 o 
   0  13  10        1.26        4.79      6.10 o 
   1  13  10      176.09      183.34     14.47 o 
  -9   0  11      425.06      478.29     21.35 o 
  -7   0  11     1378.19     1341.03     35.95 o 
  -5   0  11     3137.81     3097.64     59.45 o 
  -3   0  11     3825.58     3762.86     69.64 o 
  -1   0  11     1508.30     1609.89     31.15 o 
   1   0  11     1841.63     1832.98     34.52 o 
   3   0  11     1386.40     1289.09     30.30 o 
   5   0  11       24.81       36.81      5.44 o 
   7   0  11      437.86      474.73     36.83 o 
  -9   1  11       45.86       50.62      6.02 o 
  -8   1  11      224.99      222.93     10.07 o 
  -7   1  11      327.88      315.89      9.63 o 
  -6   1  11      615.01      615.78     12.64 o 
  -5   1  11     1416.59     1382.15     24.78 o 
  -4   1  11     1280.49     1305.77     21.61 o 
  -3   1  11     3645.61     3485.88     46.20 o 
  -2   1  11     2094.94     2043.89     30.02 o 
  -1   1  11     3519.80     3473.75     40.39 o 
   0   1  11     1920.70     1895.08     24.96 o 
   1   1  11     3090.56     3056.70     37.90 o 
   2   1  11        2.43        7.81      3.43 o 
   3   1  11     3582.48     3528.68     51.77 o 
   4   1  11        3.43        3.80      3.03 o 
   5   1  11     3163.14     3169.28     47.86 o 
   6   1  11       60.46       63.13      9.58 o 
   7   1  11     1058.86     1021.24     65.95 o 
   8   1  11      178.97      172.41     16.76 o 
  -9   2  11        7.43        6.18      4.45 o 
  -8   2  11      841.24      873.73     20.86 o 
  -7   2  11       73.70       87.04      5.13 o 
  -6   2  11     1249.78     1192.61     19.37 o 
  -5   2  11        7.05        7.36      3.19 o 
  -4   2  11     1761.21     1752.43     29.42 o 
  -3   2  11       16.23       23.87      3.59 o 
  -2   2  11     5358.17     5237.01     61.18 o 
  -1   2  11       28.04       33.26      6.30 o 
   0   2  11    10646.54    10229.16    105.84 o 
   1   2  11        0.08       -2.56      2.56 o 
   2   2  11     7971.34     7855.63    104.07 o 
   3   2  11       67.57       78.13      5.52 o 
   4   2  11     3453.39     3337.02     49.46 o 
   5   2  11      179.23      173.82      8.75 o 
   6   2  11     2867.94     2802.35     76.94 o 
   7   2  11        1.25       -3.32      5.43 o 
   8   2  11     1359.30     1418.44     50.65 o 
  -9   3  11      245.85      277.19     21.63 o 
  -8   3  11      259.89      259.91     10.88 o 
  -7   3  11       13.29       11.70      3.94 o 
  -6   3  11      451.25      445.52     10.50 o 
  -5   3  11      733.26      710.25     16.00 o 
  -4   3  11     1864.11     1781.42     29.85 o 
  -3   3  11     2456.37     2351.57     36.95 o 
  -2   3  11     3064.55     3025.57     38.37 o 
  -1   3  11     1113.62     1121.53     37.80 o 
   0   3  11     1548.64     1609.58     25.59 o 
   1   3  11     3629.09     3573.25     44.70 o 
   2   3  11      265.31      262.91      9.37 o 
   3   3  11     3791.20     3700.49     66.85 o 
   4   3  11       26.81       37.37      4.43 o 
   5   3  11     1004.06     1015.25     39.48 o 
   6   3  11        0.31        4.97      4.87 o 
   7   3  11      318.37      319.06     16.05 o 
   8   3  11        3.34       -2.01      6.63 o 
  -9   4  11       77.20       88.52      8.45 o 
  -8   4  11       13.12       10.08      3.80 o 
  -7   4  11      823.80      782.65     15.96 o 
  -6   4  11        4.20       12.37      3.30 o 
  -5   4  11     2756.56     2739.98     38.82 o 
  -4   4  11       83.44       83.27      5.60 o 
  -3   4  11     1668.28     1711.78     29.09 o 
  -2   4  11       19.78       18.39      3.70 o 
  -1   4  11     2187.96     2136.45     32.06 o 
   0   4  11      160.57      171.99      9.68 o 
   1   4  11     2248.16     2229.07     30.65 o 
   2   4  11      333.95      330.70     17.86 o 
   3   4  11       29.59       44.31      6.71 o 
   4   4  11       32.67       42.36      5.04 o 
   5   4  11      115.69      108.22      9.43 o 
   6   4  11        0.13        6.54      5.21 o 
   7   4  11      103.28      129.50     10.82 o 
   8   4  11       95.00      105.14     13.96 o 
  -8   5  11      325.67      339.37     11.59 o 
  -7   5  11      322.41      339.00     10.90 o 
  -6   5  11      249.48      272.71      8.29 o 
  -5   5  11     1113.64     1084.55     19.62 o 
  -4   5  11      878.33      936.60     19.25 o 
  -3   5  11     2158.20     2049.00     45.91 o 
  -2   5  11      621.66      639.84     15.22 o 
  -1   5  11     2849.90     2774.65     51.03 o 
   0   5  11      104.97      119.80      6.19 o 
   1   5  11     3359.14     3137.38     44.02 o 
   2   5  11       21.03       30.59      3.97 o 
   3   5  11     4148.10     4009.30     65.37 o 
   4   5  11       20.16       12.60      3.86 o 
   5   5  11     2000.26     2009.50     46.79 o 
   6   5  11      133.95      150.19     11.21 o 
   7   5  11      443.22      502.72     20.76 o 
   8   5  11      178.82      187.77     13.56 o 
  -8   6  11      260.10      259.43     13.10 o 
  -7   6  11       35.70       31.17      4.58 o 
  -6   6  11      659.61      640.91     13.20 o 
  -5   6  11       37.85       31.03      3.95 o 
  -4   6  11     1850.22     1812.65     33.47 o 
  -3   6  11       96.36       74.79      6.32 o 
  -2   6  11     3852.32     3699.34     54.90 o 
  -1   6  11      115.04       92.73      6.11 o 
   0   6  11     4893.09     4807.38     63.03 o 
   1   6  11      192.41      187.15      7.59 o 
   2   6  11     3693.31     3609.06     49.62 o 
   3   6  11      222.72      255.38      9.67 o 
   4   6  11     2577.38     2662.79     57.30 o 
   5   6  11        0.85        1.68      4.55 o 
   6   6  11     2052.13     2090.95     49.41 o 
   7   6  11        2.68        7.96      5.77 o 
  -8   7  11      256.58      277.01     13.63 o 
  -7   7  11      104.20       92.55      6.35 o 
  -6   7  11      640.96      622.28     14.91 o 
  -5   7  11      152.58      162.73      7.16 o 
  -4   7  11     1126.45     1109.37     22.08 o 
  -3   7  11      760.87      767.22     19.20 o 
  -2   7  11     1170.24     1180.96     22.92 o 
  -1   7  11     1224.93     1275.26     28.09 o 
   0   7  11      422.07      432.69     12.52 o 
   1   7  11     1360.21     1458.32     28.65 o 
   2   7  11      246.15      280.59      9.33 o 
   3   7  11      875.99      888.94     21.72 o 
   4   7  11       52.44       64.01      8.00 o 
   5   7  11      476.26      503.31     22.36 o 
   6   7  11        4.03        1.52      5.27 o 
   7   7  11      185.92      194.14     23.77 o 
  -7   8  11      551.92      609.23     25.25 o 
  -6   8  11       73.14       87.04      6.33 o 
  -5   8  11      746.28      762.67     17.56 o 
  -4   8  11       66.38       62.55      5.90 o 
  -3   8  11     1280.07     1300.22     38.48 o 
  -2   8  11      338.87      317.98     20.35 o 
  -1   8  11      901.81     1016.30     24.90 o 
   0   8  11       91.72       90.24      8.59 o 
   1   8  11      135.72      168.53      8.18 o 
   2   8  11        5.61       12.17      3.38 o 
   3   8  11        7.57       13.49      3.72 o 
   4   8  11      215.58      231.66     17.28 o 
   5   8  11       42.97       41.83      9.43 o 
   6   8  11       28.28       41.90      9.70 o 
  -6   9  11      188.68      230.39     10.75 o 
  -5   9  11      771.97      812.79     20.74 o 
  -4   9  11      214.52      272.76     11.29 o 
  -3   9  11      882.47      822.62     20.46 o 
  -2   9  11      163.09      209.97     11.66 o 
  -1   9  11     2014.45     1927.25     37.05 o 
   0   9  11      278.41      313.26     12.22 o 
   1   9  11     2069.22     2058.25     39.31 o 
   2   9  11       12.94       10.77      7.26 o 
   3   9  11     1169.23     1170.25     32.58 o 
   4   9  11      114.32      117.61     10.39 o 
   5   9  11      682.72      779.64     33.13 o 
  -5  10  11        5.90        1.49      4.00 o 
  -4  10  11      726.74      754.77     19.78 o 
  -3  10  11       30.17       15.65      4.49 o 
  -2  10  11     1394.59     1459.58     30.13 o 
  -1  10  11       76.82       61.83      7.29 o 
   0  10  11     2235.68     2306.43     42.89 o 
   1  10  11       12.73       16.32      5.12 o 
   2  10  11     2072.79     2170.33     41.30 o 
   3  10  11        1.95       16.13      5.89 o 
   4  10  11     1201.45     1280.92     44.51 o 
  -4  11  11      310.75      297.89     17.92 o 
  -3  11  11      329.72      371.04     19.82 o 
  -2  11  11      432.23      487.86     22.87 o 
  -1  11  11      325.46      419.44     41.85 o 
   0  11  11      175.86      186.60     14.06 o 
   1  11  11      437.64      569.07     33.14 o 
   2  11  11       29.52       50.89     14.73 o 
   3  11  11      521.92      544.37     38.84 o 
  -1  12  11      193.53      246.49     16.97 o 
   0  12  11       36.81       24.12      7.88 o 
   1  12  11       69.04       87.55     11.10 o 
  -8   0  12     1890.15     1944.63     52.52 o 
  -6   0  12     1377.33     1396.84     33.90 o 
  -4   0  12     1810.54     1727.08     38.26 o 
  -2   0  12     4358.62     4168.24     67.65 o 
   0   0  12     3598.14     3431.39     65.26 o 
   2   0  12     3675.53     3554.97     65.53 o 
   4   0  12     3990.42     3781.71     84.26 o 
   6   0  12     3729.52     3712.13     88.88 o 
  -8   1  12        1.55        4.47      4.02 o 
  -7   1  12      840.49      876.08     17.90 o 
  -6   1  12        0.76        2.39      2.64 o 
  -5   1  12     1234.92     1192.83     23.05 o 
  -4   1  12      211.20      229.35      8.09 o 
  -3   1  12     1292.15     1258.30     21.50 o 
  -2   1  12      126.23      122.97      6.73 o 
  -1   1  12     1153.43     1200.81     24.77 o 
   0   1  12       19.48       25.53      3.32 o 
   1   1  12     1634.45     1524.95     32.11 o 
   2   1  12       60.31       53.59      4.03 o 
   3   1  12     2551.42     2411.56     38.73 o 
   4   1  12       10.87       15.61      3.94 o 
   5   1  12     1484.10     1490.06     28.97 o 
   6   1  12       12.83       12.52      5.51 o 
   7   1  12     1121.89     1167.12    109.81 o 
  -8   2  12        3.51        2.33      3.71 o 
  -7   2  12      115.93      131.00      6.37 o 
  -6   2  12       29.63       30.84      4.05 o 
  -5   2  12       46.54       57.04      5.18 o 
  -4   2  12       19.49       23.45      3.78 o 
  -3   2  12       79.91      105.07      5.71 o 
  -2   2  12       78.72       92.48      8.24 o 
  -1   2  12      126.82      125.05      6.12 o 
   0   2  12       15.22       23.41      3.57 o 
   1   2  12      513.21      484.22     10.60 o 
   2   2  12       31.47       35.08      7.24 o 
   3   2  12       66.31       80.55      6.02 o 
   4   2  12       33.85       34.30      5.57 o 
   5   2  12       39.00       34.05      4.74 o 
   6   2  12        3.96       13.66      5.73 o 
   7   2  12      105.60      114.06     14.43 o 
  -8   3  12      131.60      134.38      8.29 o 
  -7   3  12      879.97      891.37     16.72 o 
  -6   3  12        4.22        2.34      3.02 o 
  -5   3  12     1403.19     1428.39     28.93 o 
  -4   3  12        5.82        4.47      3.13 o 
  -3   3  12     1299.32     1363.79     25.07 o 
  -2   3  12      205.42      230.40      7.66 o 
  -1   3  12     1738.58     1706.79     25.50 o 
   0   3  12      145.34      171.07      6.83 o 
   1   3  12     2141.07     1973.99     36.01 o 
   2   3  12       68.03       81.59      5.02 o 
   3   3  12     2479.15     2320.85     37.72 o 
   4   3  12       30.82       32.69      4.46 o 
   5   3  12     2434.24     2256.17     65.77 o 
   6   3  12        0.26        8.96      5.21 o 
   7   3  12     1267.54     1273.47     69.97 o 
  -8   4  12     1328.46     1392.54     26.21 o 
  -7   4  12        0.27        1.98      3.03 o 
  -6   4  12     1967.56     2062.61     31.82 o 
  -5   4  12        2.34       -2.64      2.64 o 
  -4   4  12     1560.73     1518.81     27.34 o 
  -3   4  12        0.04        0.19      2.98 o 
  -2   4  12     2273.97     2156.49     32.61 o 
  -1   4  12        8.01        3.20      3.31 o 
   0   4  12     2824.93     2795.40     37.26 o 
   1   4  12       31.51       36.34      3.95 o 
   2   4  12     3431.33     3314.33     46.53 o 
   3   4  12        4.38        5.82      3.24 o 
   4   4  12     2981.05     2889.63     63.04 o 
   5   4  12        1.24        6.03      5.00 o 
   6   4  12     2528.18     2497.27     62.09 o 
   7   4  12       75.38       83.98     11.43 o 
  -7   5  12      471.45      520.01     13.14 o 
  -6   5  12       42.90       54.30      4.63 o 
  -5   5  12      700.26      667.00     14.80 o 
  -4   5  12        1.84        5.86      3.28 o 
  -3   5  12      699.80      660.57     15.81 o 
  -2   5  12      170.33      170.58      8.14 o 
  -1   5  12      380.28      359.80     13.08 o 
   0   5  12      258.27      260.68      9.08 o 
   1   5  12      741.46      740.63     19.86 o 
   2   5  12       25.56       27.03      4.03 o 
   3   5  12     1184.17     1230.92     29.51 o 
   4   5  12        6.58        2.98      3.58 o 
   5   5  12      544.66      550.36     21.20 o 
   6   5  12        9.52       14.43      5.89 o 
  -7   6  12        1.33       -3.32      3.32 o 
  -6   6  12       28.73       26.45      3.78 o 
  -5   6  12      114.61      128.66      6.57 o 
  -4   6  12      181.18      217.57      9.06 o 
  -3   6  12      112.76      121.60      7.69 o 
  -2   6  12        3.04        4.47      3.25 o 
  -1   6  12      105.71      119.65      6.87 o 
   0   6  12      314.83      317.31     13.73 o 
   1   6  12      555.69      576.51     13.97 o 
   2   6  12      322.20      323.94     16.52 o 
   3   6  12       76.06       82.36      6.22 o 
   4   6  12       96.19       72.44      8.65 o 
   5   6  12        2.25       12.01      5.48 o 
   6   6  12       42.03       34.58      7.26 o 
  -6   7  12        2.02        8.05      3.17 o 
  -5   7  12      515.28      541.94     13.33 o 
  -4   7  12        5.27        3.42      3.01 o 
  -3   7  12     1046.68     1073.92     24.61 o 
  -2   7  12      116.31      120.53      7.09 o 
  -1   7  12     1330.70     1341.54     26.01 o 
   0   7  12       16.66       22.61      4.36 o 
   1   7  12     1534.58     1506.96     25.84 o 
   2   7  12       84.54      102.18      6.20 o 
   3   7  12     1761.51     1628.01     34.34 o 
   4   7  12      175.95      201.17     11.33 o 
   5   7  12     1225.48     1167.95     33.69 o 
  -6   8  12     1221.90     1331.41     25.99 o 
  -5   8  12        9.97        6.07      3.68 o 
  -4   8  12     1194.77     1228.88     27.54 o 
  -3   8  12       19.55       13.85      5.09 o 
  -2   8  12      878.82      898.66     25.51 o 
  -1   8  12      133.67      122.81      8.25 o 
   0   8  12      963.68      961.46     20.92 o 
   1   8  12        9.94       11.63      3.93 o 
   2   8  12     1156.84     1149.00     21.82 o 
   3   8  12        1.11        4.25      3.84 o 
   4   8  12     1502.60     1492.55     39.81 o 
   5   8  12        3.00       -4.54      6.27 o 
  -5   9  12      231.24      224.62     11.95 o 
  -4   9  12       30.69       36.94      5.74 o 
  -3   9  12      223.81      239.42     10.93 o 
  -2   9  12        0.29       -2.87      4.37 o 
  -1   9  12      163.50      161.91      9.31 o 
   0   9  12      125.94      120.79      8.23 o 
   1   9  12       35.95       43.21      5.75 o 
   2   9  12      313.04      319.41     12.90 o 
   3   9  12      211.24      265.41     15.05 o 
   4   9  12      137.35      144.68     11.66 o 
  -3  10  12       85.68       80.85      6.83 o 
  -2  10  12      159.22      195.58     10.24 o 
  -1  10  12      123.22      114.89     12.09 o 
   0  10  12       65.16       80.81      9.47 o 
   1  10  12       23.69       30.01      5.37 o 
   2  10  12        6.22       -0.48      4.78 o 
  -7   0  13      747.03      858.27     25.72 o 
  -5   0  13      162.26      203.66     11.60 o 
  -3   0  13      149.23      127.52      9.21 o 
  -1   0  13      252.03      221.82     10.35 o 
   1   0  13      585.61      545.25     16.52 o 
   3   0  13      890.06      842.13     24.44 o 
   5   0  13      613.10      674.01     21.64 o 
  -7   1  13      678.43      619.96     14.96 o 
  -6   1  13       51.55       73.90      5.56 o 
  -5   1  13     1777.64     1801.36     31.69 o 
  -4   1  13       16.13       25.85      3.97 o 
  -3   1  13     1853.73     1837.86     29.00 o 
  -2   1  13       28.85       23.77      3.83 o 
  -1   1  13     1699.53     1704.41     27.05 o 
   0   1  13      614.01      580.43     12.85 o 
   1   1  13     1508.12     1500.42     22.20 o 
   2   1  13      316.18      333.39      9.05 o 
   3   1  13     1165.47     1151.88     19.78 o 
   4   1  13      199.65      209.16      8.21 o 
   5   1  13      454.56      477.21     14.91 o 
   6   1  13      157.34      136.16      9.14 o 
  -7   2  13        0.14        3.33      3.09 o 
  -6   2  13     2068.78     2038.28     32.20 o 
  -5   2  13       18.05       22.51      4.98 o 
  -4   2  13     2888.93     2724.64     43.19 o 
  -3   2  13        7.86        9.71      3.37 o 
  -2   2  13     3915.23     3909.99     49.04 o 
  -1   2  13        0.86        0.47      2.57 o 
   0   2  13     3321.99     3308.82     40.34 o 
   1   2  13        0.18       -2.25      2.25 o 
   2   2  13     1699.02     1704.67     24.50 o 
   3   2  13        7.23        1.06      2.61 o 
   4   2  13     1303.11     1267.16     25.03 o 
   5   2  13       20.48       22.38      5.98 o 
   6   2  13      750.64      707.90     30.38 o 
  -7   3  13      791.74      773.28     15.80 o 
  -6   3  13      100.73      112.24      6.48 o 
  -5   3  13     1336.75     1378.71     26.31 o 
  -4   3  13       12.70       30.27      4.43 o 
  -3   3  13     1283.32     1271.79     24.73 o 
  -2   3  13       64.11       47.75      4.78 o 
  -1   3  13     1451.46     1408.85     21.18 o 
   0   3  13      358.73      340.38      9.09 o 
   1   3  13      684.69      664.43     14.14 o 
   2   3  13      436.01      426.18     11.11 o 
   3   3  13      643.64      637.58     14.93 o 
   4   3  13      324.73      340.88     11.51 o 
   5   3  13      494.37      454.35     19.39 o 
   6   3  13       69.17       85.14      9.56 o 
  -7   4  13      430.04      540.65     12.95 o 
  -6   4  13       17.94       13.20      3.81 o 
  -5   4  13       31.19       57.96      5.55 o 
  -4   4  13       21.58       23.33      4.35 o 
  -3   4  13       86.24       81.68      6.33 o 
  -2   4  13       40.86       45.04      4.52 o 
  -1   4  13      533.04      541.53     13.52 o 
   0   4  13       19.52       32.41      4.35 o 
   1   4  13      812.27      773.43     15.63 o 
   2   4  13       42.89       57.57      4.66 o 
   3   4  13      298.37      306.58      9.51 o 
   4   4  13        0.19       -0.08      3.19 o 
   5   4  13      186.06      189.97     18.41 o 
   6   4  13        1.57        5.18      5.11 o 
  -6   5  13       37.29       64.21      5.56 o 
  -5   5  13     1419.79     1427.34     25.05 o 
  -4   5  13       17.20       22.98      4.35 o 
  -3   5  13     1995.20     1932.61     34.17 o 
  -2   5  13       67.57       73.81      5.44 o 
  -1   5  13     1564.06     1599.87     36.98 o 
   0   5  13      292.03      323.17     10.37 o 
   1   5  13      760.48      752.73     16.80 o 
   2   5  13      163.14      162.12      7.71 o 
   3   5  13      633.44      684.88     16.18 o 
   4   5  13      127.88      135.63     11.31 o 
   5   5  13      780.97      824.47     35.87 o 
  -6   6  13     1860.05     1933.28     29.08 o 
  -5   6  13       10.29       15.87      3.88 o 
  -4   6  13     2072.21     2104.91     36.10 o 
  -3   6  13        0.00        2.55      3.56 o 
  -2   6  13     1777.58     1771.25     32.22 o 
  -1   6  13       84.42       78.31      6.22 o 
   0   6  13     2182.29     2182.25     37.61 o 
   1   6  13        3.39        0.06      3.12 o 
   2   6  13     1506.81     1511.85     26.73 o 
   3   6  13        6.45        6.10      3.52 o 
   4   6  13      827.37      815.76     23.64 o 
   5   6  13        8.21        4.10      5.56 o 
  -5   7  13      367.01      401.11     11.94 o 
  -4   7  13       99.79       82.64      5.88 o 
  -3   7  13      657.03      692.87     19.29 o 
  -2   7  13       72.18       58.60      5.57 o 
  -1   7  13      790.93      874.69     20.16 o 
   0   7  13       77.77       70.98      6.30 o 
   1   7  13      492.63      475.26     13.16 o 
   2   7  13      539.67      571.24     14.66 o 
   3   7  13      562.57      545.34     16.22 o 
   4   7  13       90.90       87.51      8.28 o 
  -4   8  13       63.58       54.59      5.57 o 
  -3   8  13        9.24        5.30      4.89 o 
  -2   8  13        8.98       12.25      5.09 o 
  -1   8  13      470.45      507.71     18.91 o 
   0   8  13       53.84       68.51      6.96 o 
   1   8  13      185.82      220.19     10.97 o 
   2   8  13       65.71       70.59      6.42 o 
   3   8  13      232.33      239.46     12.46 o 
  -2   9  13        0.02        4.41      4.82 o 
  -1   9  13      752.93      821.40     22.13 o 
   0   9  13      104.34      124.26     10.05 o 
   1   9  13      754.04      843.67     22.70 o 
  -6   0  14     1325.56     1324.20     34.83 o 
  -4   0  14     2400.18     2243.04     48.90 o 
  -2   0  14     2350.40     2242.48     48.63 o 
   0   0  14     3117.44     3031.25     54.16 o 
   2   0  14     2347.54     2317.99     48.42 o 
   4   0  14     1574.41     1660.47     39.67 o 
  -6   1  14        9.53       16.23      4.16 o 
  -5   1  14      509.25      486.54     14.29 o 
  -4   1  14       30.20       24.78      4.19 o 
  -3   1  14     1108.10     1076.86     20.64 o 
  -2   1  14      159.22      142.54      7.15 o 
  -1   1  14     1482.56     1431.94     21.92 o 
   0   1  14      257.85      249.53      8.21 o 
   1   1  14     1417.09     1374.69     21.52 o 
   2   1  14      401.46      366.62      9.98 o 
   3   1  14      929.18     1000.43     18.16 o 
   4   1  14      383.11      391.91     15.25 o 
   5   1  14      654.31      705.90     19.56 o 
  -6   2  14       45.41       47.79      6.28 o 
  -5   2  14        0.14        1.31      3.52 o 
  -4   2  14       23.13       18.78      4.48 o 
  -3   2  14       44.21       43.44      4.70 o 
  -2   2  14       51.10       64.43      5.24 o 
  -1   2  14      140.23      116.72      6.11 o 
   0   2  14        2.90       16.38      3.43 o 
   1   2  14      643.09      594.88     12.87 o 
   2   2  14       12.44       20.56      3.46 o 
   3   2  14      819.39      826.82     15.80 o 
   4   2  14        8.72       16.05      3.97 o 
   5   2  14     1064.03     1115.81     33.44 o 
  -5   3  14     1169.54     1180.93     24.41 o 
  -4   3  14       18.27       30.64      4.88 o 
  -3   3  14     1256.09     1151.75     23.78 o 
  -2   3  14        0.28       -0.56      3.43 o 
  -1   3  14     1185.66     1103.09     19.72 o 
   0   3  14       15.68       10.36      3.23 o 
   1   3  14     1726.15     1747.45     25.51 o 
   2   3  14      504.96      523.11     12.09 o 
   3   3  14     1282.72     1313.62     22.88 o 
   4   3  14      698.20      760.90     23.66 o 
  -5   4  14        2.00        3.15      3.63 o 
  -4   4  14      975.07      935.69     20.99 o 
  -3   4  14      131.64      150.58      8.19 o 
  -2   4  14     2434.40     2348.22     39.46 o 
  -1   4  14       32.44       28.15      4.49 o 
   0   4  14     3501.72     3494.34     46.29 o 
   1   4  14       13.56       14.04      4.35 o 
   2   4  14     2219.03     2251.80     33.19 o 
   3   4  14       51.98       48.04      4.79 o 
   4   4  14     1137.45     1196.88     25.76 o 
  -4   5  14       28.92       36.11      4.95 o 
  -3   5  14      466.08      456.99     13.92 o 
  -2   5  14       10.70       21.23      4.48 o 
  -1   5  14      931.34     1024.31     30.27 o 
   0   5  14      349.87      324.33     12.11 o 
   1   5  14      892.50      946.16     23.81 o 
   2   5  14      603.74      620.96     16.28 o 
   3   5  14      600.56      638.68     16.11 o 
  -4   6  14        7.22        7.71      3.96 o 
  -3   6  14        0.28        5.50      3.75 o 
  -2   6  14      224.94      218.65     11.95 o 
  -1   6  14       42.26       27.83      4.95 o 
   0   6  14       87.58       71.00      6.63 o 
   1   6  14      198.52      187.06      8.62 o 
   2   6  14       15.18       15.48      4.20 o 
  -2   7  14        2.14        4.84      4.39 o 
  -1   7  14     1066.85     1075.85     23.68 o 
   0   7  14       15.32       10.79      4.49 o 
   1   7  14     1292.76     1323.51     27.44 o 
  -3   0  15      668.18      699.76     23.06 o 
  -1   0  15      416.31      410.30     15.09 o 
   1   0  15       82.74       69.99      7.25 o 
  -4   1  15      281.98      278.46     10.17 o 
  -3   1  15      371.38      413.46     12.11 o 
  -2   1  15       75.88       63.68      5.43 o 
  -1   1  15      285.81      291.18      8.95 o 
   0   1  15      196.14      206.71      7.70 o 
   1   1  15      469.34      455.15     12.05 o 
   2   1  15      251.24      235.35      8.32 o 
  -3   2  15       26.93       22.06      4.70 o 
  -2   2  15      594.16      566.30     14.41 o 
  -1   2  15       13.77        8.28      3.29 o 
   0   2  15      834.95      878.83     16.55 o 
   1   2  15       25.69       24.82      3.79 o 
   2   2  15      805.84      828.33     16.07 o 
  -3   3  15      637.17      622.12     16.84 o 
  -2   3  15      292.14      280.77     10.91 o 
  -1   3  15      210.78      230.74      9.44 o 
   0   3  15       52.12       42.92      4.31 o 
   1   3  15      200.15      205.25      7.66 o 
   2   3  15      146.18      141.94      6.74 o 
  -2   4  15        5.00       -0.37      3.49 o 
  -1   4  15      535.63      544.91     14.51 o 
   0   4  15        0.61        1.69      3.04 o 
   1   4  15      277.77      270.04      9.46 o 
                                                 
